# Supplementary material for: 3-Eth­oxy-2-hy­droxy­benzaldehyde 2,4-di­nitro­phenylhydrazone N,N-di­methyl­formamide monosolvate
Source: Acta Crystallogr Sect E Struct Rep Online. 2010 Aug 4;66(Pt 9):o2205. doi: 10.1107/S1600536810029983 (PMC3007826; doi:10.1107/S1600536810029983)
Supplement: Supplementary file 2 [file e-66-o2205-Isup2.hkl]

# 
# h,k,l, Fc-squared, Fo-squared, sigma(Fo-squared) and status flag 
# 
data_I
_shelx_title '                                       b in P-1' 
_shelx_refln_list_code          4 
_shelx_F_calc_maximum      187.46 
_exptl_crystal_F_000       440.00 
_reflns_d_resolution_high  0.8000 
 
loop_ 
 _symmetry_equiv_pos_as_xyz 
 'x, y, z' 
 '-x, -y, -z' 
 
_cell_length_a     7.1070 
_cell_length_b     7.7200 
_cell_length_c    19.4790 
_cell_angle_alpha  84.677 
_cell_angle_beta   81.562 
_cell_angle_gamma  68.707 
 
_shelx_F_squared_multiplier     1.000 
 
loop_ 
 _refln_index_h 
 _refln_index_k 
 _refln_index_l 
 _refln_F_squared_calc 
 _refln_F_squared_meas 
 _refln_F_squared_sigma 
 _refln_observed_status 
   1   0   0      442.17      477.11      6.35 o 
   2   0   0     4283.55     4000.33     44.69 o 
   3   0   0      235.92      233.46      4.87 o 
   4   0   0     2019.69     1913.87     27.51 o 
   5   0   0       32.18       38.10     11.79 o 
   6   0   0       55.78       45.05     11.79 o 
   7   0   0        0.20       -2.42     11.19 o 
   8   0   0        0.35        1.51     13.30 o 
  -7   1   0        1.59       16.63     12.09 o 
  -6   1   0       10.63       19.05     10.28 o 
  -5   1   0        9.93       11.19     11.49 o 
  -4   1   0        1.02       -5.14      9.37 o 
  -3   1   0      235.07      230.86      4.76 o 
  -2   1   0       40.38       40.60      2.48 o 
  -1   1   0     1375.78     1256.65     15.27 o 
   1   1   0      157.17      162.06      4.54 o 
   2   1   0    28683.69    24819.81    221.02 o 
   3   1   0       92.59       91.36      3.61 o 
   4   1   0     2779.49     2645.56     14.42 o 
   5   1   0      311.77      296.09      6.88 o 
   6   1   0      229.70      231.60     15.12 o 
   7   1   0        3.98       12.09     11.19 o 
   8   1   0       63.25       54.12     11.79 o 
  -7   2   0        0.06       -0.91     12.40 o 
  -6   2   0        1.19       -3.33     12.09 o 
  -5   2   0        0.02       -4.23     10.28 o 
  -4   2   0       17.34       24.18      5.53 o 
  -3   2   0      156.89      152.39      5.29 o 
  -2   2   0      146.68      144.73      3.67 o 
  -1   2   0      493.13      484.82      4.68 o 
   0   2   0     1332.98     1262.20      8.54 o 
   1   2   0     5613.33     5372.45     45.39 o 
   2   2   0      352.87      370.82      5.46 o 
   3   2   0      268.07      258.03      3.78 o 
   4   2   0      385.84      350.68      9.98 o 
   5   2   0      126.44      116.81      3.70 o 
   6   2   0      321.74      274.53     15.72 o 
   7   2   0       32.19       29.03     12.70 o 
   8   2   0        0.53       14.21     12.09 o 
  -6   3   0        0.22        2.72     12.09 o 
  -5   3   0        9.10       10.44      5.63 o 
  -4   3   0       36.89       30.97      5.46 o 
  -3   3   0       62.68       63.83      5.46 o 
  -2   3   0      117.20      106.95      9.83 o 
  -1   3   0       54.65       58.99      3.18 o 
   0   3   0       45.72       46.51      2.43 o 
   1   3   0        0.03        0.15      1.77 o 
   2   3   0      188.06      190.53      3.12 o 
   3   3   0      245.81      229.15      4.30 o 
   4   3   0       63.56       57.77      3.78 o 
   5   3   0       21.50       21.65      2.61 o 
   6   3   0      110.59      108.54     11.49 o 
   7   3   0        8.48        6.05     11.49 o 
   8   3   0       15.65       16.33     12.70 o 
  -6   4   0       58.24       64.10     12.40 o 
  -5   4   0        8.45        6.39      6.21 o 
  -4   4   0       30.29       38.56      5.89 o 
  -3   4   0       16.17       16.98      5.78 o 
  -2   4   0       24.94       23.20      5.40 o 
  -1   4   0      140.18      133.65      5.50 o 
   0   4   0      156.77      147.57      3.55 o 
   1   4   0      361.25      359.25      5.54 o 
   2   4   0        0.35        1.00      2.39 o 
   3   4   0       81.08       79.91      3.24 o 
   4   4   0      113.43      111.52      3.86 o 
   5   4   0        3.00        4.84      9.07 o 
   6   4   0        4.07        8.77     10.58 o 
   7   4   0        0.00        2.10      7.34 o 
   8   4   0       18.68       16.63     12.70 o 
  -5   5   0        8.90       17.54      9.98 o 
  -4   5   0      201.01      219.18      9.50 o 
  -3   5   0      131.91      133.08      6.82 o 
  -2   5   0      512.85      539.11      9.59 o 
  -1   5   0      156.76      173.54      8.33 o 
   0   5   0        1.06        0.02      2.98 o 
   1   5   0      130.24      126.88      3.51 o 
   2   5   0        5.44        3.40      2.45 o 
   3   5   0      138.52      144.21      5.66 o 
   4   5   0        1.27        3.48      2.71 o 
   5   5   0        0.53        0.91      9.37 o 
   6   5   0       14.29       15.42     10.28 o 
   7   5   0        3.10       12.09     10.88 o 
   8   5   0       12.69       10.28     10.88 o 
  -4   6   0       33.17       32.80      8.01 o 
  -3   6   0        1.14        7.07      6.42 o 
  -2   6   0      114.84      117.86      5.82 o 
  -1   6   0      261.99      258.80      6.50 o 
   0   6   0     1207.27     1202.43     10.67 o 
   1   6   0      927.58      915.17      9.33 o 
   2   6   0       46.80       45.58      4.22 o 
   3   6   0      151.58      146.86      5.61 o 
   4   6   0      130.86      127.85      6.16 o 
   5   6   0       17.48       20.26      8.47 o 
   6   6   0       17.93       27.82      9.68 o 
   7   6   0        7.29       10.28     10.58 o 
   8   6   0        0.12       -8.47     11.79 o 
  -3   7   0        3.12        4.04      6.46 o 
  -2   7   0        0.91        5.35      6.74 o 
  -1   7   0        0.65        1.41      6.38 o 
   0   7   0        6.78        4.50      6.47 o 
   1   7   0       64.53       59.57      7.80 o 
   2   7   0      497.26      499.01     12.53 o 
   3   7   0      479.71      464.64      9.07 o 
   4   7   0       74.09       76.94      5.29 o 
   5   7   0      136.54      130.80      8.05 o 
   6   7   0       69.49       68.03      9.68 o 
   7   7   0        9.38        9.37      9.98 o 
  -1   8   0        0.08        2.58      6.67 o 
   0   8   0       25.43       35.85      7.43 o 
   1   8   0       21.51       29.58      8.43 o 
   2   8   0       22.37       21.55      7.35 o 
   3   8   0       22.98       19.53      7.65 o 
   4   8   0       21.34       17.23     13.00 o 
   5   8   0       32.21       25.33      7.70 o 
   6   8   0        3.92       -0.60     13.30 o 
   7   8   0       38.69       35.07     15.42 o 
   1   9   0        0.11        1.13      8.64 o 
   2   9   0        1.55        5.21      6.09 o 
   3   9   0        0.29        1.45      6.51 o 
   4   9   0       19.51       21.48      8.43 o 
   5   9   0       18.34       18.44      8.13 o 
  -5  -9   1       16.23       14.05      8.99 o 
  -4  -9   1       19.49       29.11      9.30 o 
  -3  -9   1        0.60       -1.99      6.66 o 
  -2  -9   1        0.94        4.77      6.62 o 
  -1  -9   1        0.06        0.36      8.18 o 
  -7  -8   1       71.02       52.31     16.02 o 
  -6  -8   1       51.65       51.70     13.00 o 
  -5  -8   1       17.00        8.36      7.45 o 
  -4  -8   1        2.38        0.86      7.78 o 
  -3  -8   1       22.66       33.93      6.54 o 
  -2  -8   1       15.20       22.22      6.59 o 
  -1  -8   1        2.03        4.28      7.26 o 
   0  -8   1       18.11       24.90      7.82 o 
   1  -8   1        4.33        7.28      7.35 o 
  -7  -7   1       21.10       25.09     10.28 o 
  -6  -7   1        8.96        6.95      7.86 o 
  -5  -7   1      393.41      407.60      8.87 o 
  -4  -7   1      487.78      493.43      7.59 o 
  -3  -7   1      187.22      193.65      5.85 o 
  -2  -7   1       54.69       57.73      6.59 o 
  -1  -7   1       13.55       19.61      6.60 o 
   0  -7   1      108.91      105.03      7.44 o 
   1  -7   1        4.88        2.38      6.38 o 
   2  -7   1        6.23       12.36      6.66 o 
   3  -7   1        0.98        0.53      6.77 o 
  -8  -6   1        0.12       -1.51      9.68 o 
  -7  -6   1        2.20        7.56     10.58 o 
  -6  -6   1       19.95       23.89      9.68 o 
  -5  -6   1        7.07        3.74      5.33 o 
  -4  -6   1        1.38        2.09      4.31 o 
  -3  -6   1      248.62      249.73      9.26 o 
  -2  -6   1      587.31      567.89      9.03 o 
  -1  -6   1      618.35      594.36     15.12 o 
   0  -6   1      506.57      487.75      6.10 o 
   1  -6   1        9.06        8.00      4.24 o 
   2  -6   1       98.06       98.52      7.40 o 
   3  -6   1       46.81       54.70      7.69 o 
   4  -6   1       38.84       34.44      6.77 o 
  -8  -5   1        0.71        2.42     12.70 o 
  -7  -5   1        0.85        0.00      9.68 o 
  -6  -5   1       14.62       18.44      9.68 o 
  -5  -5   1        4.58        7.84      5.14 o 
  -4  -5   1       12.06       12.12      4.42 o 
  -3  -5   1        0.04       -1.21      4.21 o 
  -2  -5   1       16.81       17.13      2.52 o 
  -1  -5   1        2.85        1.63      2.34 o 
   0  -5   1      146.70      131.12      3.68 o 
   1  -5   1      174.15      165.67      3.46 o 
   2  -5   1      337.42      348.65      7.10 o 
   3  -5   1      121.32      122.10      6.65 o 
   4  -5   1        0.13        0.97      5.84 o 
   5  -5   1        3.67        7.26      9.37 o 
  -8  -4   1        4.17        9.68     11.49 o 
  -7  -4   1       10.56        9.98     12.09 o 
  -6  -4   1        2.05        5.14      8.77 o 
  -5  -4   1        4.28        4.83      2.35 o 
  -4  -4   1       61.97       61.41      4.03 o 
  -3  -4   1       39.44       38.48      3.00 o 
  -2  -4   1      367.16      337.31      9.15 o 
  -1  -4   1        1.05        2.52      2.33 o 
   0  -4   1        5.75        6.57      2.10 o 
   1  -4   1       59.01       61.58      2.53 o 
   2  -4   1        4.66        2.90      4.69 o 
   3  -4   1        5.29        4.05      5.28 o 
   4  -4   1       25.18       27.52      5.63 o 
   5  -4   1       16.72       17.75      6.32 o 
   6  -4   1        7.69       12.40     11.79 o 
  -8  -3   1       17.20       16.63     13.00 o 
  -7  -3   1        7.05        8.77     12.09 o 
  -6  -3   1        6.70        2.12     10.88 o 
  -5  -3   1        0.08        0.38      1.48 o 
  -4  -3   1      372.84      383.49      4.18 o 
  -3  -3   1       28.23       28.37      3.38 o 
  -2  -3   1     1372.13     1409.05      6.76 o 
  -1  -3   1      147.09      155.03      3.03 o 
   0  -3   1      114.55      124.09      2.65 o 
   1  -3   1       10.32        9.81      2.15 o 
   2  -3   1        1.53        1.13      2.99 o 
   3  -3   1       41.81       40.66      5.28 o 
   4  -3   1       10.29        7.43      5.23 o 
   5  -3   1        5.61       -0.30     10.28 o 
   6  -3   1        0.00        0.60     11.19 o 
  -8  -2   1      141.95      108.85     14.82 o 
  -7  -2   1       32.27       31.14     12.40 o 
  -6  -2   1      326.97      333.19     16.93 o 
  -5  -2   1        0.90        2.61      2.98 o 
  -4  -2   1        2.73        3.33      8.16 o 
  -3  -2   1      255.44      252.62      7.16 o 
  -2  -2   1     1990.95     1880.51     16.22 o 
  -1  -2   1      345.62      340.51      4.64 o 
   0  -2   1     4494.85     4506.98     24.08 o 
   1  -2   1      178.17      176.21      3.01 o 
   2  -2   1      313.78      292.46      4.84 o 
   3  -2   1       96.04      100.22      4.83 o 
   4  -2   1       70.95       68.02      5.16 o 
   5  -2   1       13.06       14.51      9.98 o 
   6  -2   1        2.82        2.12     11.19 o 
   7  -2   1        7.80        1.81     10.88 o 
  -8  -1   1       42.18       51.70     13.61 o 
  -7  -1   1        8.45       17.54     12.70 o 
  -6  -1   1      461.79      429.34     17.84 o 
  -5  -1   1        0.15        0.48      4.22 o 
  -4  -1   1     8042.42     7569.09     84.05 o 
  -3  -1   1       44.71       51.10      8.16 o 
  -2  -1   1      123.62      105.22      7.86 o 
  -1  -1   1       73.47       82.76      2.62 o 
   0  -1   1     4417.67     4230.47     49.43 o 
   1  -1   1      395.41      400.55      4.07 o 
   2  -1   1      111.31      111.12      2.87 o 
   3  -1   1        8.89        5.88      3.43 o 
   4  -1   1        5.91        4.91      5.51 o 
   5  -1   1       77.61       72.56     12.09 o 
   6  -1   1        9.49       24.19     11.49 o 
   7  -1   1        8.27        4.54     11.79 o 
  -8   0   1        1.92        2.42     13.30 o 
  -7   0   1       19.44       33.56     13.30 o 
  -6   0   1       66.05       74.08     13.30 o 
  -5   0   1        7.88       10.88     11.49 o 
  -4   0   1      300.15      281.49     13.00 o 
  -3   0   1      164.95      169.75      5.36 o 
  -2   0   1    35140.00    29993.01    311.87 o 
  -1   0   1        5.24       12.09      4.23 o 
   1   0   1       10.32       13.00      3.63 o 
   2   0   1    11814.59    10664.41     73.23 o 
   3   0   1       17.74       19.05      2.98 o 
   4   0   1      158.47      145.21      6.47 o 
   5   0   1        4.15        2.72     10.58 o 
   6   0   1       45.25       48.38     10.88 o 
   7   0   1        0.48       -2.42     10.28 o 
   8   0   1        1.49        7.86     13.30 o 
  -7   1   1        0.32       -1.51     11.49 o 
  -6   1   1        3.65       13.30     11.79 o 
  -5   1   1       55.03       52.61     11.79 o 
  -4   1   1      286.52      289.18      6.57 o 
  -3   1   1        0.63        1.73      3.54 o 
  -2   1   1       89.11       94.09      4.79 o 
  -1   1   1     3494.38     3348.99     27.51 o 
   1   1   1      234.84      218.90      5.14 o 
   2   1   1     2900.12     2842.99     20.26 o 
   3   1   1       92.36       94.18      3.12 o 
   4   1   1      118.12      105.83      9.68 o 
   5   1   1        3.24        2.42      3.42 o 
   6   1   1       69.64       63.49     12.70 o 
   7   1   1       25.17       20.26     12.70 o 
   8   1   1        0.00        6.05     11.19 o 
  -7   2   1        0.82       -4.54     13.30 o 
  -6   2   1        3.66       -3.33     11.79 o 
  -5   2   1       11.18        8.16      4.87 o 
  -4   2   1       42.87       41.04      5.58 o 
  -3   2   1        1.47        0.72      4.75 o 
  -2   2   1      192.70      183.65      6.59 o 
  -1   2   1      396.38      383.09      4.63 o 
   0   2   1      986.51      984.89      5.04 o 
   1   2   1     5842.23     5499.91     34.18 o 
   2   2   1        1.00        0.50      1.45 o 
   3   2   1      235.25      230.09      9.68 o 
   4   2   1        4.44        2.72      8.16 o 
   5   2   1       94.75       91.19      3.17 o 
   6   2   1       23.03       23.58      8.12 o 
   7   2   1        0.72        0.60     10.28 o 
   8   2   1        2.88        0.91     13.30 o 
  -6   3   1        1.70        4.84     11.79 o 
  -5   3   1        7.28       10.61      5.72 o 
  -4   3   1       50.90       47.53      6.53 o 
  -3   3   1        2.30        3.20      4.97 o 
  -2   3   1      325.12      334.28      8.56 o 
  -1   3   1      269.51      278.64      4.55 o 
   0   3   1      319.87      315.91      3.65 o 
   1   3   1       53.76       50.22      2.62 o 
   2   3   1       13.14       15.70      2.19 o 
   3   3   1       44.66       44.64      2.66 o 
   4   3   1      476.22      498.57     13.91 o 
   5   3   1        5.24        7.56      9.07 o 
   6   3   1        0.40        5.44     11.49 o 
   7   3   1       27.14       36.87      8.18 o 
   8   3   1        0.16       -0.60     11.19 o 
  -6   4   1       42.21       53.21     13.30 o 
  -5   4   1       14.88       15.90      6.15 o 
  -4   4   1        1.28        3.88      6.10 o 
  -3   4   1       13.70       13.23      5.55 o 
  -2   4   1        3.41        1.85      6.80 o 
  -1   4   1       22.72       23.52      5.74 o 
   0   4   1      303.60      298.95      4.44 o 
   1   4   1        1.70        3.72      2.72 o 
   2   4   1        1.64       -0.51      2.50 o 
   3   4   1       25.45       25.66      2.64 o 
   4   4   1      322.13      309.95      8.62 o 
   5   4   1        0.78       -1.51      8.77 o 
   6   4   1        8.68       13.91     10.28 o 
   7   4   1        0.00        1.51      9.07 o 
   8   4   1       19.52       17.54     12.09 o 
  -5   5   1       81.10       96.75     12.40 o 
  -4   5   1      269.03      276.54     10.58 o 
  -3   5   1      189.63      196.56      7.61 o 
  -2   5   1        3.51        2.72      6.97 o 
  -1   5   1        5.93       11.44      5.68 o 
   0   5   1      103.88      101.11      3.91 o 
   1   5   1       24.97       30.29      3.06 o 
   2   5   1       54.77       50.93      4.29 o 
   3   5   1       80.94       84.81      5.13 o 
   4   5   1       13.25       12.62      2.84 o 
   5   5   1        0.17       -1.21      8.77 o 
   6   5   1       50.68       53.82      9.98 o 
   7   5   1       18.45       21.47     10.28 o 
   8   5   1        4.63       14.19      7.85 o 
  -4   6   1        5.33       10.58     10.28 o 
  -3   6   1      121.55      109.00      6.91 o 
  -2   6   1      295.58      298.59     10.12 o 
  -1   6   1      558.08      568.73      9.89 o 
   0   6   1       29.88       35.65      4.94 o 
   1   6   1       74.36       70.46      4.44 o 
   2   6   1      278.89      271.94      6.37 o 
   3   6   1      277.24      284.67      6.62 o 
   4   6   1       13.58       13.45      4.79 o 
   5   6   1       55.07       50.49      9.37 o 
   6   6   1        7.40       11.19      8.47 o 
   7   6   1        3.88        8.47      9.68 o 
   8   6   1        0.14        2.42     10.28 o 
  -3   7   1        1.84        1.48      8.64 o 
  -2   7   1        4.18        7.25      6.57 o 
  -1   7   1       85.33       78.49      7.56 o 
   0   7   1       20.34       16.41      8.44 o 
   1   7   1      152.07      140.62      7.88 o 
   2   7   1       12.28       11.21      4.22 o 
   3   7   1       76.76       71.93      4.94 o 
   4   7   1       67.96       67.12      5.17 o 
   5   7   1       23.60       17.84      8.16 o 
   6   7   1       18.91       15.12      8.47 o 
   7   7   1       26.57       22.07      9.37 o 
  -1   8   1        9.79       13.55      6.98 o 
   0   8   1       43.13       39.87      7.08 o 
   1   8   1       80.24       79.99      9.16 o 
   2   8   1        0.71        8.28      8.31 o 
   3   8   1        6.89        4.80      7.14 o 
   4   8   1       20.15        6.95     13.91 o 
   5   8   1        2.15        2.12     13.30 o 
   6   8   1        2.63        5.40      7.27 o 
   7   8   1        1.55        3.63      9.07 o 
   1   9   1        0.30        2.49      7.54 o 
   2   9   1        3.63        9.89      6.79 o 
   3   9   1       18.77       26.54      8.42 o 
   4   9   1        8.34        6.65     14.21 o 
   5   9   1       11.61       17.11      8.05 o 
  -5  -9   2        1.13        3.63      8.12 o 
  -4  -9   2        0.01        4.18      8.39 o 
  -3  -9   2        0.02        3.62      6.41 o 
  -2  -9   2        1.79        1.99      8.21 o 
  -1  -9   2        0.01       -0.29      9.08 o 
  -6  -8   2        3.03        3.33     10.58 o 
  -5  -8   2       11.35        7.34      7.27 o 
  -4  -8   2       46.09       45.61      6.28 o 
  -3  -8   2        2.56        8.38      6.18 o 
  -2  -8   2       10.95       17.17      6.52 o 
  -1  -8   2        0.00        1.27      8.09 o 
   0  -8   2        0.37       -0.49      7.99 o 
   1  -8   2        2.50        3.35      6.74 o 
  -7  -7   2       92.04      105.82     10.88 o 
  -6  -7   2      279.42      317.77     19.35 o 
  -5  -7   2      101.95      106.19      8.04 o 
  -4  -7   2      155.08      158.27      5.25 o 
  -3  -7   2       58.29       66.46      6.59 o 
  -2  -7   2      362.19      355.21      9.31 o 
  -1  -7   2       35.81       46.94      6.91 o 
   0  -7   2       43.48       35.39      7.78 o 
   1  -7   2        2.46        2.66      6.35 o 
   2  -7   2       26.45       28.97      6.45 o 
   3  -7   2        0.16        0.44      6.53 o 
  -8  -6   2        1.60        2.42     11.19 o 
  -7  -6   2       13.30        6.35     10.58 o 
  -6  -6   2       10.31       15.72      9.37 o 
  -5  -6   2        8.79        8.19      5.23 o 
  -4  -6   2      312.31      322.47      6.20 o 
  -3  -6   2      182.55      173.16      5.14 o 
  -2  -6   2      636.86      616.00     14.27 o 
  -1  -6   2      112.56      120.66      8.20 o 
   0  -6   2       69.99       62.53      6.75 o 
   1  -6   2       87.15       86.76      6.75 o 
   2  -6   2      293.46      292.38      9.11 o 
   3  -6   2       11.08       11.44      5.98 o 
   4  -6   2        0.53        6.60      7.26 o 
  -8  -5   2        0.11       -0.30     12.40 o 
  -7  -5   2        2.08        3.33     10.58 o 
  -5  -5   2       67.97       68.60      3.82 o 
  -4  -5   2       44.02       43.08      4.09 o 
  -3  -5   2       25.50       26.09      3.82 o 
  -2  -5   2      350.49      340.09      4.42 o 
  -1  -5   2        0.86        0.51      1.60 o 
   0  -5   2      148.15      135.50      4.91 o 
   1  -5   2      322.17      311.62      4.51 o 
   2  -5   2        4.41        4.09      4.52 o 
   3  -5   2        0.91        4.08      4.56 o 
   4  -5   2       73.13       70.41      6.43 o 
   5  -5   2       11.15       13.00      9.68 o 
  -8  -4   2        1.04       -7.56     13.30 o 
  -7  -4   2        0.02        1.51     12.09 o 
  -6  -4   2        0.89       -5.44     10.28 o 
  -5  -4   2        5.08        4.08      2.56 o 
  -4  -4   2       10.77        8.17      3.06 o 
  -3  -4   2      227.87      232.06      4.08 o 
  -2  -4   2       21.33       20.09      2.71 o 
  -1  -4   2     1176.63     1183.74     27.64 o 
   0  -4   2       85.60       83.82      1.93 o 
   1  -4   2       21.11       16.21      1.94 o 
   2  -4   2        8.98       10.89      2.93 o 
   3  -4   2        0.05        0.86      5.10 o 
   4  -4   2        5.11        8.50      5.06 o 
   5  -4   2       16.44       21.47      7.40 o 
   6  -4   2        0.01        3.63      9.98 o 
  -8  -3   2        0.06        2.72     11.79 o 
  -7  -3   2        9.59       16.02     12.70 o 
  -6  -3   2       38.76       36.58     12.09 o 
  -5  -3   2       11.82       10.21      3.17 o 
  -4  -3   2       95.46       94.97      3.01 o 
  -3  -3   2       19.39       18.08      2.85 o 
  -2  -3   2      470.44      462.53      5.48 o 
  -1  -3   2      490.99      470.54      3.38 o 
   0  -3   2      129.83      118.31      2.92 o 
   1  -3   2      254.43      248.80      3.45 o 
   2  -3   2        5.16        6.45      2.83 o 
   3  -3   2       12.52        8.61      4.96 o 
   4  -3   2       30.05       31.41      5.44 o 
   5  -3   2        6.53        4.02      6.71 o 
   6  -3   2        2.46       -1.51     10.28 o 
  -8  -2   2      210.80      214.06     18.14 o 
  -7  -2   2        1.25        1.81     10.58 o 
  -6  -2   2        2.49        2.72     12.40 o 
  -5  -2   2      148.65      146.81      6.80 o 
  -4  -2   2       58.35       57.75      9.37 o 
  -3  -2   2       94.82       90.90      3.29 o 
  -2  -2   2      355.48      342.02      5.83 o 
  -1  -2   2      255.98      255.23      2.84 o 
   0  -2   2     2431.97     2396.49     10.68 o 
   1  -2   2      253.14      246.48      3.58 o 
   2  -2   2      282.53      302.18      4.49 o 
   3  -2   2       50.08       50.56      4.44 o 
   4  -2   2       46.16       43.54      6.63 o 
   5  -2   2       26.41       28.91      6.80 o 
   6  -2   2       28.10       20.56     10.88 o 
   7  -2   2       40.97       37.79     11.19 o 
  -8  -1   2       59.76       59.87     15.12 o 
  -7  -1   2        7.50       10.28     11.49 o 
  -6  -1   2     1500.20     1437.06     27.82 o 
  -5  -1   2        2.86        2.54      4.17 o 
  -4  -1   2      706.20      643.09     26.46 o 
  -3  -1   2      141.35      140.59      9.68 o 
  -2  -1   2     6940.19     6727.26     30.84 o 
  -1  -1   2       47.29       40.20      2.62 o 
   0  -1   2     1101.11     1090.39     11.57 o 
   1  -1   2      234.46      226.36      3.19 o 
   2  -1   2      273.38      269.13      2.97 o 
   3  -1   2      219.25      199.25      5.15 o 
   4  -1   2        9.87       10.42      5.51 o 
   5  -1   2        4.33        7.26     10.58 o 
   6  -1   2        0.38       -2.72      9.37 o 
   7  -1   2        7.26       12.09     12.40 o 
  -8   0   2        2.10       -7.26     13.61 o 
  -7   0   2        0.00        5.14     11.49 o 
  -6   0   2       31.02       31.14     11.49 o 
  -5   0   2      129.92      143.62     13.00 o 
  -4   0   2     2506.70     2399.74     28.72 o 
  -3   0   2        5.43        5.84      1.65 o 
  -2   0   2     3453.56     3311.02     23.89 o 
  -1   0   2        9.96        5.74      4.54 o 
   1   0   2      995.61      991.59     14.51 o 
   2   0   2     1046.64      985.30      6.13 o 
   3   0   2      112.89      113.95      2.77 o 
   4   0   2       40.04       36.44      3.36 o 
   5   0   2       11.08        7.14      7.14 o 
   6   0   2        9.84        4.84     11.19 o 
   7   0   2        0.66        0.30     11.79 o 
   8   0   2        0.72        5.74     12.70 o 
  -7   1   2        0.64        7.86     10.88 o 
  -6   1   2       21.66       23.58     12.09 o 
  -5   1   2       11.75       17.84     10.58 o 
  -4   1   2      101.66      101.55      4.92 o 
  -3   1   2      261.43      265.76     11.49 o 
  -2   1   2      591.35      570.48      8.26 o 
  -1   1   2       76.79       72.26      7.86 o 
   0   1   2     2308.49     2117.35     13.30 o 
   1   1   2      270.00      266.62      6.80 o 
   2   1   2      833.92      796.69     12.09 o 
   3   1   2       41.73       39.88      1.87 o 
   4   1   2        5.37        4.27      1.97 o 
   5   1   2        3.24        0.60      3.67 o 
   6   1   2       42.37       49.89      8.87 o 
   7   1   2       12.86        7.86     11.49 o 
   8   1   2        4.62        0.30     12.09 o 
  -7   2   2        0.60       -7.26     13.61 o 
  -6   2   2        4.16       -0.91     11.49 o 
  -5   2   2        8.84        5.48      4.67 o 
  -4   2   2       26.36       18.86      5.32 o 
  -3   2   2      164.29      153.90     10.88 o 
  -2   2   2       85.21       88.89      8.77 o 
  -1   2   2       14.67       17.69      2.69 o 
   0   2   2     2389.72     2281.24     14.79 o 
   1   2   2       28.24       22.96      2.59 o 
   2   2   2       22.12       25.95      2.72 o 
   3   2   2      585.54      556.32     12.70 o 
   4   2   2       18.57       19.35      8.47 o 
   5   2   2       18.84       17.68      2.27 o 
   6   2   2       21.59       26.30      9.98 o 
   7   2   2        8.27        9.28      8.43 o 
   8   2   2        0.25        2.42     12.70 o 
  -6   3   2        6.40        6.35     11.19 o 
  -5   3   2        0.11        2.31      5.56 o 
  -4   3   2       48.56       47.13      6.54 o 
  -3   3   2       29.32       25.70     10.28 o 
  -2   3   2      358.05      370.69      6.57 o 
  -1   3   2       14.49       13.20      3.07 o 
   0   3   2      896.13      981.94      6.83 o 
   1   3   2      867.63      795.81      8.59 o 
   2   3   2     2434.96     2388.26     15.93 o 
   3   3   2       68.69       66.43      2.30 o 
   4   3   2      325.40      338.03     12.70 o 
   5   3   2       20.37       19.96      9.37 o 
   6   3   2        0.15       -3.33     11.19 o 
   7   3   2        5.56       16.02     10.88 o 
   8   3   2        6.78        6.65     13.30 o 
  -6   4   2        0.04        3.02     11.19 o 
  -5   4   2        3.20        4.54     10.58 o 
  -4   4   2       14.03       21.50      6.32 o 
  -3   4   2        6.18       12.09     10.28 o 
  -2   4   2        3.76       -0.37      6.95 o 
  -1   4   2       46.39       43.51      6.32 o 
   0   4   2       10.16       15.22      3.10 o 
   1   4   2        8.16        8.36      2.94 o 
   2   4   2     1097.08     1142.88      7.25 o 
   3   4   2        1.49        2.35      2.43 o 
   4   4   2        1.08       -0.60      8.16 o 
   5   4   2        8.83        5.44      9.07 o 
   6   4   2      298.66      318.98     16.02 o 
   7   4   2        2.75        3.63      9.68 o 
   8   4   2       41.25       56.30      9.38 o 
  -5   5   2       77.23       68.63     13.61 o 
  -4   5   2       11.52       10.26      6.80 o 
  -3   5   2       10.22        6.15      6.95 o 
  -2   5   2       55.10       55.51      8.13 o 
  -1   5   2        3.88        7.18      7.10 o 
   0   5   2       26.77       29.85      4.59 o 
   1   5   2      116.80      110.08      4.54 o 
   2   5   2       39.16       31.33      3.99 o 
   3   5   2       45.01       52.72      8.31 o 
   4   5   2       76.76       80.13      4.06 o 
   5   5   2       46.69       51.40      9.68 o 
   6   5   2       25.67       29.93     10.88 o 
   7   5   2        0.43        2.12      9.98 o 
   8   5   2       49.04       49.89     13.30 o 
  -4   6   2       24.41       24.49     10.88 o 
  -3   6   2      150.81      138.68      8.97 o 
  -2   6   2       55.72       59.26      6.54 o 
  -1   6   2       85.52       84.73      6.40 o 
   0   6   2       29.26       23.52      5.37 o 
   1   6   2       48.59       48.92      5.28 o 
   2   6   2       47.50       47.29      5.01 o 
   3   6   2       21.73       17.32      4.67 o 
   4   6   2       27.16       28.21      4.86 o 
   5   6   2        1.53        4.54      8.16 o 
   6   6   2        0.14        4.23      9.98 o 
   7   6   2        1.58        7.86      9.07 o 
   8   6   2        0.44        5.14     10.58 o 
  -3   7   2       23.38       27.97      8.28 o 
  -2   7   2        0.07       -1.40      8.13 o 
  -1   7   2       14.44       12.44      8.33 o 
   0   7   2        5.54        4.23      8.66 o 
   1   7   2       31.58       24.62      4.14 o 
   2   7   2        0.24       -0.58      4.25 o 
   3   7   2       30.81       27.79      4.57 o 
   4   7   2       14.47        9.66      4.54 o 
   5   7   2        1.78        6.35      8.16 o 
   6   7   2        1.05        5.14      9.68 o 
   7   7   2        0.11        3.93      9.68 o 
   8   7   2        3.12        2.72     11.19 o 
  -1   8   2       13.63       12.42      9.38 o 
   0   8   2       12.23       16.26      8.12 o 
   1   8   2        0.91        3.68      6.95 o 
   2   8   2       12.84       15.87      8.05 o 
   3   8   2        2.08        3.47      7.54 o 
   4   8   2        1.86       -0.60     10.88 o 
   5   8   2       40.08       40.93      7.00 o 
   6   8   2        0.39       -2.72      9.07 o 
   7   8   2        3.88        9.37     10.58 o 
   2   9   2       33.09       43.17      8.43 o 
   3   9   2        7.84       23.89     13.91 o 
   4   9   2        8.36        6.65     11.19 o 
   5   9   2        1.31       -7.86     12.40 o 
  -5  -9   3        0.40        0.91      8.61 o 
  -4  -9   3        0.92        7.41      8.99 o 
  -3  -9   3       15.63       24.56      6.51 o 
  -2  -9   3        3.35       11.59      7.96 o 
  -1  -9   3        3.83        0.78      8.56 o 
  -6  -8   3       35.36       22.37     12.09 o 
  -5  -8   3        0.00        2.93      9.07 o 
  -4  -8   3        6.94       11.33      6.09 o 
  -3  -8   3        2.60        8.99      6.16 o 
  -2  -8   3       55.13       60.70      6.95 o 
  -1  -8   3       19.34       24.16      8.13 o 
   0  -8   3       14.14       17.75      9.07 o 
   1  -8   3       12.34       14.31      9.50 o 
  -7  -7   3       59.90       77.42      9.08 o 
  -6  -7   3       58.44       64.81      7.88 o 
  -5  -7   3       33.20       39.61      7.94 o 
  -4  -7   3       82.81       80.44      6.22 o 
  -3  -7   3       24.63       29.42      6.26 o 
  -2  -7   3       87.86       78.07      7.00 o 
  -1  -7   3        1.70        2.62      7.47 o 
   0  -7   3       64.93       72.79      8.87 o 
   1  -7   3        0.10        4.22      6.65 o 
   2  -7   3        3.77        0.35      6.16 o 
   3  -7   3        3.66        6.10      8.35 o 
  -8  -6   3        1.02       -3.02     11.79 o 
  -7  -6   3        1.26       -3.02      8.47 o 
  -6  -6   3       27.17       30.54      9.37 o 
  -5  -6   3       34.87       39.12      6.37 o 
  -4  -6   3       89.40       91.99      4.59 o 
  -3  -6   3      737.08      731.67     15.80 o 
  -2  -6   3        0.30        1.28      6.28 o 
  -1  -6   3        0.73        0.54      6.38 o 
   0  -6   3      168.58      163.49      9.73 o 
   1  -6   3      131.04      141.81      7.72 o 
   2  -6   3        0.43       -1.35      6.14 o 
   3  -6   3        1.90        2.61      6.38 o 
   4  -6   3       17.03       12.52     11.64 o 
  -8  -5   3        1.99        0.30     10.28 o 
  -7  -5   3        0.72        5.74     11.19 o 
  -6  -5   3        2.90       -2.42      9.37 o 
  -5  -5   3       11.44       12.48      3.70 o 
  -4  -5   3        8.65       11.55      3.66 o 
  -3  -5   3       23.45       25.64      3.66 o 
  -2  -5   3       26.19       25.48      2.51 o 
  -1  -5   3      561.37      543.44     12.05 o 
   0  -5   3        0.16       -0.18      2.03 o 
   1  -5   3      217.94      207.24      5.46 o 
   2  -5   3        4.61        8.12      4.23 o 
   3  -5   3       39.43       41.02      4.82 o 
   4  -5   3        1.28       -0.06      5.44 o 
   5  -5   3        0.08        8.16     13.00 o 
  -8  -4   3        2.31        0.00     10.58 o 
  -7  -4   3        4.01        6.65     12.09 o 
  -6  -4   3       12.95       11.49      9.68 o 
  -5  -4   3        9.88        8.91      3.84 o 
  -4  -4   3       11.68       16.44      3.35 o 
  -3  -4   3      215.31      199.92      4.80 o 
  -2  -4   3       93.66       87.46      3.32 o 
  -1  -4   3        1.37        0.96      2.31 o 
   0  -4   3        0.58        0.33      2.36 o 
   1  -4   3        0.05        0.40      1.94 o 
   2  -4   3        0.48        2.64      2.76 o 
   3  -4   3      177.24      185.82      6.70 o 
   4  -4   3       28.40       27.96      5.42 o 
   5  -4   3        2.68        3.93      7.02 o 
   6  -4   3        2.41       -1.81     10.58 o 
  -8  -3   3        0.00        3.93     13.00 o 
  -7  -3   3        3.38        7.26     11.79 o 
  -6  -3   3       73.80       75.28     11.79 o 
  -5  -3   3       11.81        9.10      5.14 o 
  -4  -3   3        0.67       -0.71      3.52 o 
  -3  -3   3      104.24      106.28      4.06 o 
  -2  -3   3      138.00      133.53      3.09 o 
  -1  -3   3      544.53      515.39      4.68 o 
   0  -3   3      354.63      379.24      7.40 o 
   1  -3   3       80.72       80.04      2.45 o 
   2  -3   3      105.84      107.76      3.56 o 
   3  -3   3      261.54      269.08      6.83 o 
   4  -3   3       21.44       19.11      6.71 o 
   5  -3   3       56.22       52.61      7.45 o 
   6  -3   3        1.03       -6.95      9.68 o 
  -8  -2   3        7.40       15.12     12.09 o 
  -7  -2   3        3.38       14.82     12.70 o 
  -6  -2   3       85.96       77.70     13.30 o 
  -5  -2   3       92.87       97.66     12.40 o 
  -4  -2   3      184.92      184.13     11.19 o 
  -3  -2   3       23.66       26.30      7.26 o 
  -2  -2   3       55.02       57.47      2.70 o 
  -1  -2   3     2080.87     1970.51      8.26 o 
   0  -2   3       55.98       50.97      3.28 o 
   1  -2   3      989.81      990.23      8.51 o 
   2  -2   3       55.72       54.76      2.99 o 
   3  -2   3       24.71       23.15      4.25 o 
   4  -2   3       12.06       16.04      6.50 o 
   5  -2   3      300.81      300.41      9.83 o 
   6  -2   3       33.02       30.54      9.98 o 
   7  -2   3       28.39       23.28     11.19 o 
  -8  -1   3      188.76      185.34     17.84 o 
  -7  -1   3        0.09        6.05     13.00 o 
  -6  -1   3      221.01      233.11     14.82 o 
  -5  -1   3       64.03       59.26     12.40 o 
  -4  -1   3      485.23      509.76     15.42 o 
  -3  -1   3      251.57      261.53     10.88 o 
  -2  -1   3      166.02      166.23      3.59 o 
  -1  -1   3      321.90      331.00     16.63 o 
   0  -1   3     1945.48     1963.83      8.44 o 
   1  -1   3     2346.80     2205.84      7.79 o 
   2  -1   3       19.17       16.21      2.39 o 
   3  -1   3      109.89      118.59      4.09 o 
   4  -1   3      111.65      112.22      5.90 o 
   5  -1   3        1.28       -2.31      6.17 o 
   6  -1   3        0.82       -2.12     10.28 o 
   7  -1   3       33.60       28.72     12.40 o 
  -8   0   3        3.64        3.93     13.30 o 
  -7   0   3       29.30       36.58     12.09 o 
  -6   0   3      120.23      132.13     13.61 o 
  -5   0   3        2.89        5.74     10.88 o 
  -4   0   3      144.87      132.98      6.65 o 
  -3   0   3     1063.60     1055.80     18.14 o 
  -2   0   3      548.94      565.39     12.70 o 
  -1   0   3        5.72        3.33      6.35 o 
   0   0   3       14.14       13.61      3.93 o 
   1   0   3      120.39      123.64      3.62 o 
   2   0   3       98.18      106.12      3.35 o 
   3   0   3       14.14       15.20      2.30 o 
   4   0   3       25.38       25.35      2.61 o 
   5   0   3       49.58       49.59      4.91 o 
   6   0   3        2.53        0.60      9.98 o 
   7   0   3        0.23       -0.60     11.79 o 
   8   0   3        0.04        2.42     11.79 o 
  -7   1   3        0.23        3.93     10.88 o 
  -6   1   3        7.24        2.72     11.79 o 
  -5   1   3        5.59        6.23      5.29 o 
  -4   1   3       31.34       36.40      4.23 o 
  -3   1   3       34.96       33.26      9.37 o 
  -2   1   3      399.46      361.57     10.13 o 
  -1   1   3     1740.67     1625.73     16.63 o 
   0   1   3      512.71      547.25      9.68 o 
   1   1   3      312.41      304.49      7.11 o 
   2   1   3     3124.53     2940.34     14.66 o 
   3   1   3      465.01      454.48      3.85 o 
   4   1   3       56.17       53.56      2.57 o 
   5   1   3        0.23        0.86      2.33 o 
   6   1   3       11.37        5.14     11.49 o 
   7   1   3        0.00       -1.21     10.58 o 
   8   1   3        5.09       12.40     13.00 o 
  -7   2   3        1.81       -0.30     14.21 o 
  -6   2   3       12.50        9.68     11.19 o 
  -5   2   3        2.77        0.46      4.40 o 
  -4   2   3       20.05       14.41      5.14 o 
  -3   2   3       13.22       11.79      9.98 o 
  -2   2   3      501.31      494.95     13.30 o 
  -1   2   3       94.06       96.36      3.38 o 
   0   2   3        7.35        9.43      3.69 o 
   1   2   3      441.15      407.72      5.01 o 
   2   2   3      575.54      568.24     16.29 o 
   3   2   3       15.80       17.54      7.86 o 
   4   2   3      586.03      597.74     15.42 o 
   5   2   3       76.57       68.03     11.79 o 
   6   2   3       99.17      101.59     11.79 o 
   7   2   3        0.82        8.16     11.79 o 
   8   2   3        2.95        0.30     11.79 o 
  -6   3   3        5.34       10.28     10.58 o 
  -5   3   3        0.39        1.01      5.90 o 
  -4   3   3       14.23       12.89      5.95 o 
  -3   3   3       33.97       34.17     10.88 o 
  -2   3   3      331.93      326.31      7.04 o 
  -1   3   3      123.99      136.60      5.13 o 
   0   3   3       79.51       87.17      3.86 o 
   1   3   3      188.59      196.04      4.00 o 
   2   3   3      754.50      792.28      7.59 o 
   3   3   3      183.75      191.72      3.48 o 
   4   3   3        0.16        2.12      8.47 o 
   5   3   3        3.70        5.74     10.28 o 
   6   3   3       28.27       33.26     10.88 o 
   7   3   3        1.02       -0.30      9.37 o 
   8   3   3       17.71       19.65      9.19 o 
  -6   4   3       11.71       25.09     13.61 o 
  -5   4   3        0.19       14.21     12.09 o 
  -4   4   3        0.50        2.30      7.41 o 
  -3   4   3       24.28       27.51     11.19 o 
  -2   4   3       43.99       49.89     10.88 o 
  -1   4   3        0.05       -0.16      6.46 o 
   0   4   3      193.20      213.49      5.63 o 
   1   4   3      728.03      739.66      7.17 o 
   2   4   3      539.98      580.70      5.99 o 
   3   4   3       26.85       24.43      3.25 o 
   4   4   3      243.53      222.41      7.26 o 
   5   4   3      112.49      121.85     11.19 o 
   6   4   3      248.58      245.20     14.51 o 
   7   4   3        4.46        3.02     11.19 o 
   8   4   3        4.98        7.56     11.79 o 
  -5   5   3        5.65        5.14     13.00 o 
  -4   5   3        4.41        1.78      7.41 o 
  -3   5   3       14.77       13.00     10.58 o 
  -2   5   3       18.95       19.35     10.58 o 
  -1   5   3       81.99       84.38     13.76 o 
   0   5   3       10.62       10.21      4.65 o 
   1   5   3        9.26       13.37      4.15 o 
   2   5   3        3.54        2.55      4.06 o 
   3   5   3      342.63      345.89     11.49 o 
   4   5   3       61.31       66.01      3.86 o 
   5   5   3       29.41       24.49      9.37 o 
   6   5   3       15.95       17.54      9.68 o 
   7   5   3       19.43       17.84     11.19 o 
   8   5   3       68.20       65.31     12.70 o 
  -4   6   3       11.27       10.47      6.75 o 
  -3   6   3       27.24       21.91      7.59 o 
  -2   6   3        0.69        9.68      9.68 o 
  -1   6   3       14.65       21.76      7.16 o 
   0   6   3        9.02        9.92      5.24 o 
   1   6   3       17.54       14.26      4.68 o 
   2   6   3       39.96       31.84      4.60 o 
   3   6   3       14.39       11.79      5.45 o 
   4   6   3        2.57        4.23      7.86 o 
   5   6   3       14.59        9.98      8.47 o 
   6   6   3        3.29        3.02      8.77 o 
   7   6   3        0.00        2.12      9.37 o 
   8   6   3        0.08        5.44     12.70 o 
  -3   7   3        1.36        8.16     10.58 o 
  -2   7   3        0.49       14.21     13.00 o 
  -1   7   3        3.64        1.31      6.87 o 
   0   7   3        0.02       -0.76      4.73 o 
   1   7   3       44.66       45.27      4.56 o 
   2   7   3        0.00       -2.40      4.21 o 
   3   7   3        2.15       -1.36      4.52 o 
   4   7   3        0.02       -1.66      6.03 o 
   5   7   3        0.08        2.12      8.77 o 
   6   7   3        7.75       13.91      8.77 o 
   7   7   3        0.07        0.91      9.98 o 
   8   7   3        3.74        9.07      9.68 o 
  -1   8   3        0.65        6.65     14.21 o 
   0   8   3        0.12       -4.84     10.58 o 
   1   8   3        0.47        5.23      8.11 o 
   2   8   3        1.14        8.77     11.49 o 
   3   8   3       25.48       32.96     11.49 o 
   4   8   3        5.73        6.86      5.89 o 
   5   8   3       11.82       14.52      6.95 o 
   6   8   3        0.24        2.12      8.16 o 
   7   8   3        0.10        1.81     10.58 o 
   1   9   3        0.90      -10.58     13.91 o 
   2   9   3       43.16       67.12     12.09 o 
   3   9   3       12.45       28.42     13.30 o 
   4   9   3        0.16       -0.30     13.00 o 
   5   9   3        1.69        0.00     14.51 o 
  -4  -9   4        5.09        9.83      7.91 o 
  -3  -9   4        3.43        9.79      6.57 o 
  -2  -9   4        0.66        5.77      8.42 o 
  -1  -9   4        1.83        2.14      8.42 o 
  -6  -8   4       11.75       13.91     11.79 o 
  -5  -8   4        2.42        2.04      8.17 o 
  -4  -8   4       20.42       20.09      6.21 o 
  -3  -8   4        0.75        5.32      6.09 o 
  -2  -8   4        1.42        5.20      6.39 o 
  -1  -8   4       12.29       17.33      8.87 o 
   0  -8   4        8.71        7.43      7.16 o 
   1  -8   4        1.74        4.37      8.91 o 
  -7  -7   4       29.03       22.98     14.51 o 
  -6  -7   4       13.96       10.58     10.88 o 
  -5  -7   4       17.50       17.67      7.42 o 
  -4  -7   4      133.34      126.45      6.91 o 
  -3  -7   4       60.80       65.91      6.60 o 
  -2  -7   4        4.14        1.60      6.64 o 
  -1  -7   4       36.67       37.15      7.66 o 
   0  -7   4       34.02       25.86      8.64 o 
   1  -7   4        0.79        6.73      8.13 o 
   2  -7   4        0.04       -0.61      6.59 o 
   3  -7   4        0.01        0.66      9.29 o 
  -7  -6   4        1.00        4.23      9.98 o 
  -6  -6   4       33.17       35.31      7.02 o 
  -5  -6   4      164.29      181.85      6.70 o 
  -4  -6   4        1.04        1.13      4.00 o 
  -3  -6   4       24.66       26.31      5.95 o 
  -2  -6   4       58.66       56.34      6.83 o 
  -1  -6   4      300.32      302.86      8.99 o 
   0  -6   4       39.94       38.83      8.31 o 
   1  -6   4       11.34        9.48      6.25 o 
   2  -6   4        9.19        6.75      6.40 o 
   3  -6   4       41.78       45.25      6.40 o 
   4  -6   4        8.40       12.72      7.32 o 
  -8  -5   4        0.12        1.51     11.19 o 
  -7  -5   4        7.45        7.56     11.49 o 
  -6  -5   4        2.96        6.35      9.07 o 
  -5  -5   4        0.00        2.85      3.53 o 
  -4  -5   4       12.54        9.41      3.83 o 
  -3  -5   4       16.50       15.25      3.62 o 
  -2  -5   4       24.19       25.71      3.13 o 
  -1  -5   4      157.33      150.74      7.04 o 
   0  -5   4       14.62       14.71      6.95 o 
   1  -5   4       11.76        5.84      2.68 o 
   2  -5   4       14.07       15.70      4.01 o 
   3  -5   4        1.81        3.05      4.12 o 
   4  -5   4        1.57        7.79      6.71 o 
   5  -5   4       15.68       19.35     10.58 o 
  -8  -4   4        1.16       -6.95     12.70 o 
  -7  -4   4       13.07        7.56     12.09 o 
  -6  -4   4       12.09       14.51     10.88 o 
  -5  -4   4       22.01       26.29      4.57 o 
  -4  -4   4       29.99       31.76      3.76 o 
  -3  -4   4       60.04       70.71      3.86 o 
  -2  -4   4      235.43      226.35      4.59 o 
  -1  -4   4        8.39       12.84      1.15 o 
   0  -4   4       23.90       28.12      9.07 o 
   1  -4   4       73.16       78.51      3.43 o 
   2  -4   4        1.42        2.39      2.57 o 
   3  -4   4        6.39       11.49      4.20 o 
   4  -4   4       24.17       29.70      6.22 o 
   5  -4   4        1.12        4.69      6.28 o 
   6  -4   4        0.05       -0.60     11.19 o 
  -8  -3   4        5.06       23.89     13.61 o 
  -7  -3   4        3.27        4.54     11.19 o 
  -6  -3   4        0.23        5.14     10.88 o 
  -5  -3   4       13.22       14.58      4.62 o 
  -4  -3   4      124.52      126.74      5.53 o 
  -3  -3   4      259.57      246.76      4.74 o 
  -2  -3   4      233.54      242.04      3.87 o 
  -1  -3   4      110.97      105.09      2.39 o 
   0  -3   4      470.99      500.60     13.76 o 
   1  -3   4     1471.54     1591.63     19.33 o 
   2  -3   4      422.32      425.21      4.61 o 
   3  -3   4       90.63       88.38      5.31 o 
   4  -3   4        6.79        8.04      6.32 o 
   5  -3   4       12.20       16.35      6.67 o 
   6  -3   4        0.97       -6.35      7.06 o 
  -8  -2   4       20.65       40.21     14.51 o 
  -7  -2   4        7.86       15.42     13.30 o 
  -6  -2   4        9.13        3.63     11.19 o 
  -5  -2   4        1.59       -0.60     11.19 o 
  -4  -2   4       15.14       22.07      9.07 o 
  -3  -2   4       95.32       94.64      8.47 o 
  -2  -2   4      197.70      198.03      3.20 o 
  -1  -2   4       24.26       29.03      1.89 o 
   0  -2   4       54.19       49.15      3.11 o 
   1  -2   4        2.02        2.43      1.55 o 
   2  -2   4      150.18      151.49      2.79 o 
   3  -2   4      681.49      705.32     10.37 o 
   4  -2   4      360.05      372.66      9.41 o 
   5  -2   4       84.22       83.50      7.37 o 
   6  -2   4        2.72        4.47      6.16 o 
   7  -2   4        3.39       11.79     11.79 o 
  -8  -1   4       56.54       54.73     13.91 o 
  -7  -1   4       23.97       22.37     12.40 o 
  -6  -1   4        5.17        4.84     10.88 o 
  -5  -1   4        2.07        3.02     10.58 o 
  -4  -1   4      319.03      307.49     13.61 o 
  -3  -1   4      195.70      178.54      5.59 o 
  -2  -1   4      212.53      230.39      9.37 o 
  -1  -1   4      629.39      624.43      4.59 o 
   0  -1   4      137.84      147.71      4.49 o 
   1  -1   4      459.87      450.81      8.42 o 
   2  -1   4       15.65       12.43      2.19 o 
   3  -1   4        6.00        6.79      3.38 o 
   4  -1   4      125.59      113.59      5.42 o 
   5  -1   4       18.37       22.75      6.24 o 
   6  -1   4      122.96      127.52      7.54 o 
   7  -1   4       23.56       31.14     12.40 o 
  -7   0   4        4.47        1.51     14.21 o 
  -6   0   4       21.42       22.07     13.30 o 
  -5   0   4       53.11       49.89     11.79 o 
  -4   0   4      357.52      377.03     15.12 o 
  -3   0   4      227.55      234.93     11.79 o 
  -2   0   4       13.95        7.86      8.47 o 
  -1   0   4      554.39      577.42      5.56 o 
   0   0   4     3400.27     3529.62     18.14 o 
   1   0   4      290.11      296.29      5.33 o 
   2   0   4        4.12        3.36      2.87 o 
   3   0   4      154.14      160.12      4.01 o 
   4   0   4       96.65       97.28      3.21 o 
   5   0   4       12.24       12.79      3.37 o 
   6   0   4       18.59       23.43      7.70 o 
   7   0   4        0.26        3.02     10.88 o 
   8   0   4        9.47        8.77     10.88 o 
  -7   1   4        0.13       -2.12     12.40 o 
  -6   1   4        9.39       10.28     13.00 o 
  -5   1   4        0.31       -0.82      3.22 o 
  -4   1   4        8.06       -6.05     11.19 o 
  -3   1   4       20.39       24.19      9.68 o 
  -2   1   4      193.48      189.27     10.58 o 
  -1   1   4       28.31       28.42      8.77 o 
   0   1   4     3707.27     3661.44     22.37 o 
   1   1   4     1706.49     1757.25     15.72 o 
   2   1   4      438.77      439.09      4.51 o 
   3   1   4      136.21      128.45      3.86 o 
   4   1   4        0.08        1.83      2.17 o 
   5   1   4      147.46      141.08      3.76 o 
   6   1   4       41.87       44.75     11.79 o 
   7   1   4       14.44       18.01      8.66 o 
   8   1   4        0.14       -0.60     12.40 o 
  -7   2   4        8.61       -3.02     13.91 o 
  -6   2   4       22.87       24.79     11.19 o 
  -5   2   4        4.11        3.85      4.26 o 
  -4   2   4       50.56       49.28     12.09 o 
  -3   2   4      394.04      408.17     15.12 o 
  -2   2   4     1167.92     1201.23     19.05 o 
  -1   2   4       82.15       85.92      3.37 o 
   0   2   4       63.99       60.77      8.77 o 
   1   2   4      268.55      277.25      9.68 o 
   2   2   4       76.55       73.89      3.98 o 
   3   2   4      206.31      221.78      5.98 o 
   4   2   4      314.77      293.28     12.09 o 
   5   2   4        1.18        1.21      9.37 o 
   6   2   4        0.48       -1.51      9.98 o 
   7   2   4       29.05       24.19      9.68 o 
   8   2   4        0.18        1.87      8.21 o 
  -6   3   4        0.50        4.23     11.79 o 
  -5   3   4        5.29        4.54     11.79 o 
  -4   3   4       78.35       74.98     12.09 o 
  -3   3   4       50.24       58.68      5.14 o 
  -2   3   4      105.30      113.34      5.11 o 
  -1   3   4      470.20      483.76     13.30 o 
   0   3   4      935.23      936.85     30.39 o 
   1   3   4      982.81     1020.74      8.08 o 
   2   3   4     2165.09     2189.11     17.72 o 
   3   3   4      595.49      591.97      5.78 o 
   4   3   4       17.78       18.75      8.77 o 
   5   3   4       28.78       25.09     11.19 o 
   6   3   4        2.60        3.63      9.68 o 
   7   3   4        0.03       -0.60     11.79 o 
   8   3   4        0.21       -1.21      9.68 o 
  -5   4   4        4.48       19.05     11.79 o 
  -4   4   4        1.68        7.26     11.19 o 
  -3   4   4        3.13        1.81     11.19 o 
  -2   4   4      120.94      129.71     12.70 o 
  -1   4   4       70.25       70.14     10.58 o 
   0   4   4      367.50      430.64      8.35 o 
   1   4   4       75.70       81.01      4.78 o 
   2   4   4      133.09      154.26      8.40 o 
   3   4   4      435.08      447.36      7.26 o 
   4   4   4     1699.01     1656.83     14.21 o 
   5   4   4        2.05       -1.21     10.58 o 
   6   4   4       60.94       68.63     10.88 o 
   7   4   4       22.69       25.70     12.70 o 
   8   4   4       17.71       18.44     13.00 o 
  -5   5   4       10.29       12.09     12.09 o 
  -4   5   4        7.45        4.34      7.16 o 
  -3   5   4       25.86       25.40     10.88 o 
  -2   5   4       37.79       29.63     10.58 o 
  -1   5   4        1.84        8.77     10.28 o 
   0   5   4       77.68       78.27      5.96 o 
   1   5   4       35.26       43.97      5.36 o 
   2   5   4        6.63        6.18      5.86 o 
   3   5   4        3.01        3.33      7.86 o 
   4   5   4      114.99      121.39      4.40 o 
   5   5   4       21.55       20.26     10.28 o 
   6   5   4      167.27      179.60     12.40 o 
   7   5   4        0.51        5.14     12.09 o 
   8   5   4       19.34       16.63     12.40 o 
  -4   6   4        1.80        1.73      7.37 o 
  -3   6   4        0.43       -2.72     11.19 o 
  -2   6   4        0.17       -0.91      9.98 o 
  -1   6   4        1.13        8.29      7.34 o 
   0   6   4       43.29       42.19      5.71 o 
   1   6   4       12.19       13.11      5.45 o 
   2   6   4        0.58       -2.01      5.39 o 
   3   6   4        0.03        0.00      7.86 o 
   4   6   4       48.26       53.21      9.07 o 
   5   6   4       32.56       42.63      9.68 o 
   6   6   4       13.05       18.44      9.68 o 
   7   6   4        0.03       -1.51     10.58 o 
   8   6   4        6.41        4.54      9.37 o 
  -3   7   4        0.81        3.27      8.93 o 
  -2   7   4        1.04       21.16     13.30 o 
  -1   7   4       27.02       33.36      7.77 o 
   0   7   4        2.88        5.39      6.03 o 
   1   7   4       18.17       21.70      5.18 o 
   2   7   4        0.02       -2.06      4.91 o 
   3   7   4        0.59        1.61      5.91 o 
   4   7   4        4.62        6.65      7.86 o 
   5   7   4        2.12        4.23      8.77 o 
   6   7   4       14.49       25.40     10.58 o 
   7   7   4        7.12       11.49      9.98 o 
   8   7   4        0.45        8.47     12.70 o 
  -1   8   4        1.01       -0.60     14.21 o 
   0   8   4        0.03       -1.51     11.19 o 
   1   8   4       16.46       31.36      9.68 o 
   2   8   4        1.25       -1.31      8.31 o 
   3   8   4       12.69       12.40     11.79 o 
   4   8   4        0.33        2.34      5.86 o 
   5   8   4        1.39        0.67      6.77 o 
   6   8   4        0.00       -0.91      9.68 o 
   7   8   4        0.04       -2.72     10.88 o 
   1   9   4       13.07        4.54     12.40 o 
   2   9   4       13.12       25.09     12.09 o 
   3   9   4       17.95       29.03     12.70 o 
   4   9   4        0.00      -13.61     13.61 o 
   5   9   4        1.01        2.42     11.49 o 
  -4  -9   5       10.07       13.94      8.95 o 
  -3  -9   5        1.87        9.91      6.89 o 
  -2  -9   5        2.12        7.46      8.35 o 
  -1  -9   5       36.34       49.93      8.52 o 
  -6  -8   5        3.01        0.91     11.19 o 
  -5  -8   5        0.83        0.25      7.87 o 
  -4  -8   5        1.65        4.94      5.68 o 
  -3  -8   5       16.97       22.85      6.79 o 
  -2  -8   5       15.37       14.13      8.00 o 
  -1  -8   5        0.16       -5.16      8.05 o 
   0  -8   5        0.00        1.39      8.76 o 
   1  -8   5       38.02       64.30     10.43 o 
  -7  -7   5        1.63       -9.07     11.79 o 
  -6  -7   5       20.26       15.42     13.91 o 
  -5  -7   5       60.32       62.94      9.98 o 
  -4  -7   5        8.52        9.92      5.70 o 
  -3  -7   5        5.55        6.29      6.02 o 
  -2  -7   5       24.32       23.17      6.50 o 
  -1  -7   5        7.23        4.47      7.75 o 
   0  -7   5        7.18        5.61      7.88 o 
   1  -7   5        2.02        6.67      8.54 o 
   2  -7   5        2.53        4.92      7.90 o 
   3  -7   5       11.25       10.80      9.38 o 
  -7  -6   5       39.98       36.26      7.56 o 
  -6  -6   5        1.13        2.40      6.94 o 
  -5  -6   5       83.34       96.47      5.77 o 
  -4  -6   5        0.05        0.88      3.84 o 
  -3  -6   5       65.10       60.27      4.23 o 
  -2  -6   5       18.89       26.44      6.68 o 
  -1  -6   5        8.15       10.97      8.21 o 
   0  -6   5        0.77        5.82      8.44 o 
   1  -6   5       63.20       67.53      8.62 o 
   2  -6   5        8.49        5.19      6.27 o 
   3  -6   5        0.05       -0.98      5.72 o 
   4  -6   5        0.00       -5.14     12.09 o 
  -8  -5   5        1.14        6.35     12.40 o 
  -7  -5   5       17.07       13.61      9.98 o 
  -6  -5   5        0.16        5.74      9.07 o 
  -5  -5   5       55.66       53.76      4.64 o 
  -4  -5   5        0.88        2.59      4.00 o 
  -3  -5   5       96.36       95.41      3.66 o 
  -2  -5   5       11.96       17.25      2.18 o 
  -1  -5   5       33.33       35.03      5.96 o 
   0  -5   5      434.10      448.49     13.61 o 
   1  -5   5        0.26        3.19      7.80 o 
   2  -5   5        1.79       -1.44      3.43 o 
   3  -5   5        4.47       -0.02      5.16 o 
   4  -5   5        8.11        9.68     12.09 o 
   5  -5   5        0.98       -7.56     13.30 o 
  -8  -4   5       11.25        9.68     13.61 o 
  -7  -4   5        1.26        3.93     11.79 o 
  -6  -4   5       42.66       48.07     10.58 o 
  -5  -4   5       40.50       38.16      5.08 o 
  -4  -4   5        3.09        0.64      4.31 o 
  -3  -4   5      695.57      699.67     12.83 o 
  -2  -4   5      243.12      245.15      3.85 o 
  -1  -4   5      262.51      282.58      8.34 o 
   0  -4   5        8.00        9.07      8.77 o 
   1  -4   5       11.41       13.83      2.01 o 
   2  -4   5      149.57      144.62      3.58 o 
   3  -4   5        7.60       12.20      4.04 o 
   4  -4   5       42.24       46.02      4.92 o 
   5  -4   5        0.54       -0.68      6.39 o 
   6  -4   5        4.07        3.93     11.49 o 
  -8  -3   5        0.07        8.77     12.40 o 
  -7  -3   5        6.52        2.42     10.28 o 
  -6  -3   5       38.94       45.96     12.09 o 
  -5  -3   5      129.33      133.03     12.40 o 
  -4  -3   5      142.43      157.54      6.31 o 
  -3  -3   5        3.07        4.57      3.86 o 
  -2  -3   5       71.57       81.99      3.09 o 
  -1  -3   5     3324.43     3474.29      9.30 o 
   0  -3   5     1205.03     1244.50     18.59 o 
   1  -3   5     1608.86     1611.47     14.12 o 
   2  -3   5       59.01       61.24      2.73 o 
   3  -3   5      102.76      112.97      4.92 o 
   4  -3   5        1.42        4.11      6.10 o 
   5  -3   5        7.90        2.44      6.16 o 
   6  -3   5        8.34        9.82      7.37 o 
  -8  -2   5       19.55       16.33     13.91 o 
  -7  -2   5        1.27        7.86     11.19 o 
  -6  -2   5        4.47        6.65     10.28 o 
  -5  -2   5       16.51       21.77     10.88 o 
  -4  -2   5        0.02       -0.30      9.07 o 
  -3  -2   5       50.21       47.63      3.29 o 
  -2  -2   5       11.25       12.49      2.32 o 
  -1  -2   5       99.46       96.48      2.63 o 
   0  -2   5       70.10       73.16      2.44 o 
   1  -2   5      936.00      975.05     13.62 o 
   2  -2   5      692.69      719.21      6.00 o 
   3  -2   5      921.80      922.06     12.45 o 
   4  -2   5       43.31       46.73      6.37 o 
   5  -2   5        1.10       -2.01      6.19 o 
   6  -2   5        3.89        6.19      6.30 o 
   7  -2   5        8.30        8.47     11.19 o 
  -8  -1   5        1.23        0.00     12.40 o 
  -7  -1   5        5.85       -1.51     13.00 o 
  -6  -1   5       34.91       39.91     12.09 o 
  -5  -1   5        5.18       14.21     12.09 o 
  -4  -1   5       15.19       17.54      9.98 o 
  -3  -1   5        3.29        6.35      8.47 o 
  -2  -1   5       79.72       78.50      3.64 o 
  -1  -1   5      409.75      401.24      4.25 o 
   0  -1   5      236.78      229.76      5.98 o 
   1  -1   5       28.94       28.53      2.08 o 
   2  -1   5       19.54       21.21      1.59 o 
   3  -1   5        1.91       -1.21      4.70 o 
   4  -1   5       82.03       86.22      6.37 o 
   5  -1   5      131.41      130.84      6.25 o 
   6  -1   5       10.99       11.05      5.94 o 
   7  -1   5        6.94        6.35     11.49 o 
  -7   0   5        0.49        8.47     12.70 o 
  -6   0   5       47.81       39.00     12.40 o 
  -5   0   5        0.00       -2.12     12.40 o 
  -4   0   5       44.41       39.91     11.79 o 
  -3   0   5       45.59       43.24      9.68 o 
  -2   0   5       88.13       85.87      9.37 o 
  -1   0   5      724.08      705.14      6.30 o 
   0   0   5      267.41      290.56      9.37 o 
   1   0   5        3.83        0.52      4.59 o 
   2   0   5      289.58      280.44      4.58 o 
   3   0   5      109.30      113.54      3.81 o 
   4   0   5        0.71        1.99      2.65 o 
   5   0   5        0.66        5.03      5.40 o 
   6   0   5        1.93        5.84      4.50 o 
   7   0   5        2.77        1.21      9.68 o 
   8   0   5        3.76        8.77     10.28 o 
  -7   1   5        6.27       -2.12     13.91 o 
  -6   1   5       34.51       30.84     11.49 o 
  -5   1   5        7.44       10.34      3.22 o 
  -4   1   5        0.00       -4.23     11.19 o 
  -3   1   5        3.88        4.23      9.98 o 
  -2   1   5       96.63       95.24      9.98 o 
  -1   1   5       55.59       59.87      9.68 o 
   0   1   5      180.53      194.11      9.98 o 
   1   1   5       86.14       84.05      9.07 o 
   2   1   5     1003.84      987.47     14.82 o 
   3   1   5        0.10        1.70      3.32 o 
   4   1   5      112.04      117.44      3.43 o 
   5   1   5        0.32        0.03      2.35 o 
   6   1   5       33.96       35.07     10.58 o 
   7   1   5        0.35        1.56      7.40 o 
   8   1   5        6.79       10.28     12.09 o 
  -7   2   5        0.08        1.51     13.30 o 
  -6   2   5        2.95       -3.93     11.79 o 
  -5   2   5       90.27       95.54     13.00 o 
  -4   2   5      293.09      278.77     16.02 o 
  -3   2   5      110.88      120.94     12.70 o 
  -2   2   5        0.61        3.66      2.61 o 
  -1   2   5      321.13      304.47     12.09 o 
   0   2   5      107.01       97.96      9.68 o 
   1   2   5      204.53      220.71      9.68 o 
   2   2   5     1716.65     1698.83     16.78 o 
   3   2   5        2.84        3.14      2.07 o 
   4   2   5      349.96      339.09     10.73 o 
   5   2   5        0.52       -3.33     10.88 o 
   6   2   5        0.02        0.30      9.68 o 
   7   2   5        4.93       12.09     12.40 o 
   8   2   5        4.23        4.24      7.70 o 
  -6   3   5       17.77       23.58     13.91 o 
  -5   3   5        0.40        0.60     12.40 o 
  -4   3   5       41.15       44.14     11.49 o 
  -3   3   5        5.77       16.02     11.19 o 
  -2   3   5      138.67      143.85      5.29 o 
  -1   3   5      405.08      432.96     13.91 o 
   0   3   5     3832.36     4017.55     17.89 o 
   1   3   5      404.25      374.69      9.83 o 
   2   3   5      333.11      353.09      8.99 o 
   3   3   5       57.83       60.80      3.33 o 
   4   3   5        0.01        4.23      9.07 o 
   5   3   5       51.04       50.19     10.58 o 
   6   3   5        3.30        2.42      9.68 o 
   7   3   5        7.50       13.00     11.49 o 
   8   3   5        0.04       -2.42     11.79 o 
  -5   4   5        1.46        4.84     11.79 o 
  -4   4   5       26.55       25.09     13.00 o 
  -3   4   5        0.74       -3.93     12.40 o 
  -2   4   5        6.98        7.39      4.44 o 
  -1   4   5      199.60      207.41     13.00 o 
   0   4   5      120.88      153.55      6.31 o 
   1   4   5       43.52       48.99      6.10 o 
   2   4   5     1917.33     2071.95     20.86 o 
   3   4   5      119.65      112.55      4.54 o 
   4   4   5      320.56      313.33     11.34 o 
   5   4   5       31.63       26.30      9.68 o 
   6   4   5       39.51       47.17     10.58 o 
   7   4   5        0.57       -1.51     10.28 o 
   8   4   5        2.25        4.54      9.37 o 
  -5   5   5        6.40        8.47     13.30 o 
  -4   5   5       11.57        8.77     11.19 o 
  -3   5   5        2.86       -2.12     11.49 o 
  -2   5   5        7.44       13.00     10.88 o 
  -1   5   5        2.96        6.35     10.88 o 
   0   5   5       72.40       78.32     10.13 o 
   1   5   5       23.74       27.26      5.20 o 
   2   5   5      293.24      296.23     11.79 o 
   3   5   5       10.86       12.40      8.47 o 
   4   5   5       13.17       13.63      4.08 o 
   5   5   5        2.54        2.72      9.07 o 
   6   5   5       10.45        7.86      9.07 o 
   7   5   5        1.96        1.51     10.88 o 
   8   5   5        0.11       -3.33     10.28 o 
  -4   6   5        0.41       -0.58      7.75 o 
  -3   6   5        0.21       10.58     11.19 o 
  -2   6   5        5.31        8.16     11.49 o 
  -1   6   5        0.23       -3.33      9.68 o 
   0   6   5       25.18       29.87      4.82 o 
   1   6   5       13.26       12.96      5.83 o 
   2   6   5       27.28       28.17      5.73 o 
   3   6   5       46.81       48.68      9.37 o 
   4   6   5        1.23        6.35      8.47 o 
   5   6   5        0.09        3.33      8.16 o 
   6   6   5        2.35        1.81      9.98 o 
   7   6   5        3.83       12.70     12.09 o 
   8   6   5        0.03        6.35     12.70 o 
  -3   7   5        8.07       13.30     11.79 o 
  -2   7   5        1.55       10.32      8.05 o 
  -1   7   5       14.11       20.29      7.70 o 
   0   7   5        0.01        4.16      6.18 o 
   1   7   5        0.17        1.18      5.09 o 
   2   7   5       14.57       14.91      5.30 o 
   3   7   5        6.61        6.41      5.88 o 
   4   7   5       25.41       24.19      8.16 o 
   5   7   5        0.20        0.91      8.77 o 
   6   7   5        4.36        5.74     10.58 o 
   7   7   5        3.07        7.56      9.68 o 
   8   7   5        5.01        2.42      9.68 o 
  -1   8   5        9.91       23.89     12.70 o 
   0   8   5        0.04        2.72     13.00 o 
   1   8   5        3.37        1.48      8.20 o 
   2   8   5        0.19        3.79      7.75 o 
   3   8   5       11.60        5.97      6.22 o 
   4   8   5        0.32        1.10      8.92 o 
   5   8   5        9.04       12.40      8.77 o 
   6   8   5        9.49        3.33      9.98 o 
   7   8   5        2.40        5.14     11.19 o 
   1   9   5       28.55       35.68     14.21 o 
   2   9   5        1.60        3.20      9.15 o 
   3   9   5        0.93       -3.02     11.49 o 
   4   9   5        0.25       -9.68     13.00 o 
   5   9   5        0.01       -1.21     11.79 o 
  -3  -9   6       17.70       32.41      7.85 o 
  -2  -9   6        0.12        6.57      8.31 o 
  -6  -8   6        2.34        0.30     12.40 o 
  -5  -8   6        0.22       -3.60      7.74 o 
  -4  -8   6        1.57        5.63      5.93 o 
  -3  -8   6        0.14        4.11      6.52 o 
  -2  -8   6        3.51       10.58      7.26 o 
  -1  -8   6       18.43       21.41      8.61 o 
   0  -8   6        2.39        2.42      9.07 o 
   1  -8   6       13.66       19.51      8.09 o 
  -7  -7   6        8.06        4.23     12.40 o 
  -6  -7   6        9.84       -0.91     13.61 o 
  -5  -7   6        1.21       -2.12     13.30 o 
  -4  -7   6        1.57        0.82      5.33 o 
  -3  -7   6       44.34       49.45      6.92 o 
  -2  -7   6       60.84       60.08      7.01 o 
  -1  -7   6        0.99        1.60      7.75 o 
   0  -7   6        3.65        5.45      8.54 o 
   1  -7   6        2.17        0.72      8.05 o 
   2  -7   6        0.19        2.88      8.76 o 
   3  -7   6        4.12        8.47     13.00 o 
  -7  -6   6       11.82       14.21      7.27 o 
  -6  -6   6        1.23       -3.29      7.05 o 
  -5  -6   6        0.77       -1.85      6.45 o 
  -4  -6   6       21.89       24.32      4.09 o 
  -3  -6   6        0.93        2.57      5.96 o 
  -2  -6   6        3.35        2.81      6.61 o 
  -1  -6   6       98.17       92.82      8.98 o 
   0  -6   6        5.52        5.20      6.90 o 
   1  -6   6        4.06        2.96      8.21 o 
   2  -6   6       15.94       17.93      8.54 o 
   3  -6   6        1.64        3.63     12.09 o 
   4  -6   6        0.43        0.00     13.61 o 
  -7  -5   6       31.96       28.12     10.58 o 
  -6  -5   6       12.40        7.84      6.68 o 
  -5  -5   6        0.57        0.13      4.39 o 
  -4  -5   6        0.36       -1.90      4.74 o 
  -3  -5   6        0.57       -0.93      3.80 o 
  -2  -5   6      156.09      150.54      2.99 o 
  -1  -5   6      146.91      160.84      8.73 o 
   0  -5   6       34.34       26.91      8.12 o 
   1  -5   6       29.75       26.62      7.59 o 
   2  -5   6       40.55       49.27      8.76 o 
   3  -5   6        6.02        1.78      6.22 o 
   4  -5   6        0.85        4.54     11.49 o 
   5  -5   6        0.00       -9.68     11.79 o 
  -8  -4   6        5.62       16.93     12.40 o 
  -7  -4   6       12.13       14.21     11.79 o 
  -6  -4   6       29.32       44.45     11.19 o 
  -5  -4   6      311.93      308.21      8.11 o 
  -4  -4   6      321.15      320.33      6.95 o 
  -3  -4   6      102.89      106.97      5.00 o 
  -2  -4   6       22.90       26.74      2.57 o 
  -1  -4   6      640.96      667.09     11.22 o 
   0  -4   6       33.15       38.40      9.98 o 
   1  -4   6       90.95      100.88      7.83 o 
   2  -4   6       45.45       44.91      2.67 o 
   3  -4   6       66.50       58.95      4.49 o 
   4  -4   6        3.53        1.09      5.53 o 
   5  -4   6        2.39        6.65     11.79 o 
   6  -4   6        1.77        8.77     11.49 o 
  -8  -3   6        3.81       12.40     13.91 o 
  -7  -3   6        8.13       11.79     10.58 o 
  -6  -3   6        8.89        9.37     10.28 o 
  -5  -3   6        3.47        0.91     10.58 o 
  -4  -3   6      286.02      293.34     12.85 o 
  -3  -3   6      702.17      741.55      8.45 o 
  -2  -3   6      816.78      839.32      6.60 o 
  -1  -3   6     1613.91     1654.05      7.21 o 
   0  -3   6       15.52       19.23      4.98 o 
   1  -3   6      605.75      594.33      9.84 o 
   2  -3   6      130.66      144.72      3.39 o 
   3  -3   6       49.64       46.49      4.26 o 
   4  -3   6        5.89        8.18      3.96 o 
   5  -3   6       27.95       31.38      6.37 o 
   6  -3   6        0.24        0.95      6.89 o 
  -8  -2   6        1.84       -0.30     13.00 o 
  -7  -2   6        0.52        8.77     11.49 o 
  -6  -2   6        5.06       10.58     10.28 o 
  -5  -2   6        1.76        3.93     10.58 o 
  -4  -2   6        0.11        1.21      9.07 o 
  -3  -2   6        4.89        7.69      2.92 o 
  -2  -2   6      329.11      334.87      4.52 o 
  -1  -2   6       14.18       10.38      1.96 o 
   0  -2   6     1249.53     1294.88     15.13 o 
   1  -2   6      376.17      404.85      3.80 o 
   2  -2   6       12.36        8.79      2.95 o 
   3  -2   6        8.54        8.25      3.12 o 
   4  -2   6       40.98       44.07      5.09 o 
   5  -2   6       23.26       20.58      6.09 o 
   6  -2   6       12.05       12.05      6.52 o 
   7  -2   6        0.21        4.54      9.07 o 
  -7  -1   6        2.47        6.65     13.61 o 
  -6  -1   6        3.68        1.21     12.70 o 
  -5  -1   6        7.59       -2.12     12.40 o 
  -4  -1   6        0.24        0.39      2.72 o 
  -3  -1   6       27.85       22.07      9.07 o 
  -2  -1   6       33.08       26.21      4.57 o 
  -1  -1   6      492.56      501.40      7.14 o 
   0  -1   6        1.05        3.23      3.06 o 
   1  -1   6       71.67       73.59      3.35 o 
   2  -1   6      614.87      638.42      6.45 o 
   3  -1   6       21.61       19.19      5.02 o 
   4  -1   6        1.50        4.47      5.55 o 
   5  -1   6        3.33        3.49      5.11 o 
   6  -1   6       12.45       15.22      5.33 o 
   7  -1   6        2.68        5.74     10.88 o 
  -7   0   6        2.28       -1.51     11.79 o 
  -6   0   6       11.15        2.72     12.40 o 
  -5   0   6       17.38        4.54     12.40 o 
  -4   0   6        6.91        1.51     11.79 o 
  -3   0   6        1.08       -4.23      9.37 o 
  -2   0   6       85.32       82.80      3.88 o 
  -1   0   6      220.19      223.68      4.40 o 
   0   0   6      348.03      334.10      9.68 o 
   1   0   6      268.87      293.74      5.74 o 
   2   0   6        1.95        0.94      3.40 o 
   3   0   6       45.65       45.96      3.51 o 
   4   0   6        2.76       -0.22      4.70 o 
   5   0   6        0.07        1.05      5.13 o 
   6   0   6        3.37        2.13      4.85 o 
   7   0   6        3.94        3.16      6.93 o 
   8   0   6        0.17       -7.56     12.09 o 
  -7   1   6        9.95        6.65     14.51 o 
  -6   1   6        2.06       -1.21     13.30 o 
  -5   1   6        0.37        0.91     11.19 o 
  -4   1   6        0.42       -0.30     11.49 o 
  -3   1   6       96.71      101.89     12.09 o 
  -2   1   6      447.61      436.29     14.21 o 
  -1   1   6       14.24       16.93      9.98 o 
   0   1   6     2954.25     3000.81     24.19 o 
   1   1   6        9.45        5.74      8.77 o 
   2   1   6       27.67       28.59      3.57 o 
   3   1   6      255.00      273.95      4.91 o 
   4   1   6      143.56      140.86      5.05 o 
   5   1   6       22.60       22.75      3.17 o 
   6   1   6       11.91       14.21      4.15 o 
   7   1   6       31.73       19.35     12.40 o 
   8   1   6        1.54        5.17      8.13 o 
  -6   2   6       57.92       61.38     13.91 o 
  -5   2   6       27.44       26.91     12.40 o 
  -4   2   6       81.67      101.59     14.51 o 
  -3   2   6       69.16       68.94     12.40 o 
  -2   2   6       54.25       52.68      1.79 o 
  -1   2   6      394.22      424.50     13.91 o 
   0   2   6      637.12      612.86     14.51 o 
   1   2   6      263.75      259.42     10.28 o 
   2   2   6      302.17      305.31     11.04 o 
   3   2   6       38.48       43.84      4.51 o 
   4   2   6       76.79       82.38      3.95 o 
   5   2   6       12.36       10.24      2.42 o 
   6   2   6        4.84        8.16     11.19 o 
   7   2   6       21.47       21.16     10.28 o 
   8   2   6        0.00        7.26     10.58 o 
  -6   3   6        8.16       13.61     14.21 o 
  -5   3   6        6.38       19.05     13.30 o 
  -4   3   6       43.19       43.24     11.49 o 
  -3   3   6       10.81       13.00     12.40 o 
  -2   3   6     1202.05     1264.42     23.28 o 
  -1   3   6        2.36        5.44      9.98 o 
   0   3   6      465.73      493.77      7.41 o 
   1   3   6       42.80       61.68      8.77 o 
   2   3   6      357.69      351.81      8.23 o 
   3   3   6      166.32      166.29     10.28 o 
   4   3   6      159.64      153.66      6.11 o 
   5   3   6        0.00       -3.02      9.37 o 
   6   3   6        2.23        2.12     11.19 o 
   7   3   6        0.81        5.74     11.79 o 
   8   3   6        2.98        0.30     13.00 o 
  -5   4   6        0.00      -14.21     14.21 o 
  -4   4   6        0.02       -2.12     11.49 o 
  -3   4   6       35.35       30.23     13.30 o 
  -2   4   6       67.47       84.36     13.30 o 
  -1   4   6       14.26       16.63     11.49 o 
   0   4   6      386.71      423.01     24.49 o 
   1   4   6      121.46      125.17      9.68 o 
   2   4   6       53.86       66.93      6.50 o 
   3   4   6       25.33       27.21      3.51 o 
   4   4   6      120.95      120.46      3.70 o 
   5   4   6        1.63        0.00      9.37 o 
   6   4   6       29.07       18.44     11.19 o 
   7   4   6        6.56       -1.51     12.40 o 
   8   4   6        0.12        4.54     12.09 o 
  -4   5   6        1.90       -6.35     13.30 o 
  -3   5   6        4.78        0.91     12.40 o 
  -2   5   6        7.50        5.74     11.19 o 
  -1   5   6       29.40       39.61     12.09 o 
   0   5   6       61.68       67.42      6.43 o 
   1   5   6       21.17       29.40      5.31 o 
   2   5   6       10.82       12.31      6.97 o 
   3   5   6       44.77       47.03      7.48 o 
   4   5   6       22.07       23.87      3.64 o 
   5   5   6        1.59        2.12      9.37 o 
   6   5   6        0.21       -1.51      9.68 o 
   7   5   6        2.01       -2.12     11.79 o 
   8   5   6        1.70        7.26     12.70 o 
  -4   6   6        0.02        2.80      7.27 o 
  -3   6   6        0.14        1.81     10.88 o 
  -2   6   6       26.50       17.54     10.88 o 
  -1   6   6       22.07       29.33     10.58 o 
   0   6   6        4.16        8.08      4.75 o 
   1   6   6        5.60        7.64      5.77 o 
   2   6   6       38.20       31.27      5.96 o 
   3   6   6       26.05       23.97      7.60 o 
   4   6   6        0.21       -0.30      9.07 o 
   5   6   6       17.09       22.37      8.77 o 
   6   6   6        1.49       -2.72      9.07 o 
   7   6   6        1.04        0.60      9.37 o 
   8   6   6        0.14       -0.30     12.40 o 
  -2   7   6        0.07        2.12     11.19 o 
  -1   7   6        8.33       11.38      7.32 o 
   0   7   6        2.41        0.68      6.46 o 
   1   7   6       10.22       10.29      5.36 o 
   2   7   6       47.78       40.99      5.73 o 
   3   7   6        0.02       -0.11      5.70 o 
   4   7   6        8.48        0.60      9.07 o 
   5   7   6       39.25       47.77      9.68 o 
   6   7   6        9.27        6.95     10.28 o 
   7   7   6        0.47       -2.42     11.79 o 
  -1   8   6        0.27        9.68     13.30 o 
   0   8   6        0.21        1.81     14.21 o 
   1   8   6        8.67        7.67      7.48 o 
   2   8   6        7.53        5.71      5.21 o 
   3   8   6       10.56        9.20      6.59 o 
   4   8   6        5.51        3.98      6.39 o 
   5   8   6       13.53        4.54      9.07 o 
   6   8   6        5.91        1.81     10.28 o 
   7   8   6       12.87       24.79     10.58 o 
   1   9   6        0.19      -10.88     15.42 o 
   2   9   6        0.32        1.36      7.69 o 
   3   9   6        7.18        7.26     11.49 o 
   4   9   6        4.14      -12.40     12.40 o 
   5   9   6        1.00       -6.95     13.30 o 
  -5  -8   7        0.58       -0.60     14.51 o 
  -4  -8   7        0.07       -0.92      5.85 o 
  -3  -8   7       15.43       24.39      6.75 o 
  -2  -8   7        0.39       -0.03      7.66 o 
  -1  -8   7       27.06       36.94      8.13 o 
   0  -8   7        0.12        6.47      8.05 o 
   1  -8   7        1.95        8.22      8.70 o 
  -6  -7   7        0.18       -4.54     11.19 o 
  -5  -7   7        2.07       -7.26     13.91 o 
  -4  -7   7       11.00       17.23      5.66 o 
  -3  -7   7        0.27        2.90      6.03 o 
  -2  -7   7        0.02       -2.16      7.57 o 
  -1  -7   7        2.85        5.29      8.55 o 
   0  -7   7        4.42        1.60      7.90 o 
   1  -7   7       12.97       13.84      8.09 o 
   2  -7   7        3.00        2.72     13.61 o 
  -7  -6   7        0.16        1.62      7.04 o 
  -6  -6   7       12.71       17.20      6.80 o 
  -5  -6   7        4.21       -1.18      6.95 o 
  -4  -6   7        3.37       10.32      6.46 o 
  -3  -6   7        2.22        4.45      5.63 o 
  -2  -6   7       19.67       22.22      6.30 o 
  -1  -6   7        0.11       -2.14      7.37 o 
   0  -6   7        0.59       -1.97      7.70 o 
   1  -6   7        0.04        3.81      7.35 o 
   2  -6   7        0.07       -2.72     10.28 o 
   3  -6   7        0.93        2.72     10.88 o 
   4  -6   7        3.79        8.47     13.91 o 
  -7  -5   7        0.01        3.17     11.34 o 
  -6  -5   7        0.05        0.62      6.68 o 
  -5  -5   7        6.04        5.41      4.55 o 
  -4  -5   7       18.87       17.48      4.91 o 
  -3  -5   7      125.22      143.18      5.69 o 
  -2  -5   7       72.58       67.12      3.38 o 
  -1  -5   7        7.11        6.53      7.23 o 
   0  -5   7       54.03       59.78      8.55 o 
   1  -5   7       21.56       32.74      8.21 o 
   2  -5   7       17.63       19.96     10.28 o 
   3  -5   7        3.26        3.93     10.88 o 
   4  -5   7        0.76        3.02     10.58 o 
   5  -5   7        5.64        5.44     10.28 o 
  -7  -4   7       55.35       55.93     12.09 o 
  -6  -4   7       59.07       66.40      8.23 o 
  -5  -4   7       75.85       85.71      5.95 o 
  -4  -4   7        1.23        1.33      4.91 o 
  -3  -4   7      250.49      271.72      6.44 o 
  -2  -4   7       89.96       91.14      3.40 o 
  -1  -4   7       14.47       10.28      2.12 o 
   0  -4   7       47.45       50.49     10.88 o 
   1  -4   7      137.83      148.15     12.70 o 
   2  -4   7        5.56        7.02      3.45 o 
   3  -4   7       17.93       19.22      3.76 o 
   4  -4   7        6.98        9.70      6.05 o 
   5  -4   7        1.49        0.60      9.07 o 
  -8  -3   7        0.20      -11.49     11.49 o 
  -7  -3   7        0.32       -0.60     10.28 o 
  -6  -3   7       63.00       84.05     13.00 o 
  -5  -3   7       20.44       36.89     11.19 o 
  -4  -3   7       59.19       55.96      5.19 o 
  -3  -3   7      308.58      312.96      6.69 o 
  -2  -3   7       90.91       87.27      3.45 o 
  -1  -3   7       18.18       15.23      3.08 o 
   0  -3   7        7.50        9.76      1.78 o 
   1  -3   7       59.03       62.39      2.28 o 
   2  -3   7        1.24        0.62      2.35 o 
   3  -3   7       39.48       34.51      3.95 o 
   4  -3   7        1.65        0.57      3.64 o 
   5  -3   7        2.19        9.04      5.85 o 
   6  -3   7        0.48        1.74      6.32 o 
  -7  -2   7        1.07       -5.14     13.91 o 
  -6  -2   7        0.09       -9.07     11.79 o 
  -5  -2   7        5.86        4.23     12.40 o 
  -4  -2   7       28.46       28.17      3.43 o 
  -3  -2   7       23.27       26.01      3.36 o 
  -2  -2   7      447.13      443.14      7.59 o 
  -1  -2   7       22.13       29.00      2.76 o 
   0  -2   7      321.01      307.65      3.89 o 
   1  -2   7      671.58      731.88      5.31 o 
   2  -2   7        7.74        6.96      3.14 o 
   3  -2   7       16.38       13.34      3.01 o 
   4  -2   7        5.97        6.40      3.04 o 
   5  -2   7        3.82        6.64      4.87 o 
   6  -2   7        0.42        0.67      5.97 o 
   7  -2   7        0.03        5.44     10.58 o 
  -7  -1   7        0.55        0.00     13.00 o 
  -6  -1   7        3.84       -6.65     13.30 o 
  -5  -1   7        0.01       -6.05     11.79 o 
  -4  -1   7       12.65       11.79     10.88 o 
  -3  -1   7      352.91      349.18      7.60 o 
  -2  -1   7       16.20       17.94      4.53 o 
  -1  -1   7      211.74      227.25      4.89 o 
   0  -1   7      448.56      466.33      7.39 o 
   1  -1   7      704.64      712.42     10.81 o 
   2  -1   7       59.40       65.61      3.83 o 
   3  -1   7       21.46       23.16      5.02 o 
   4  -1   7       38.53       35.23      5.99 o 
   5  -1   7        0.15        1.39      5.73 o 
   6  -1   7        7.77        8.45      5.11 o 
   7  -1   7        1.29        4.23      9.98 o 
  -7   0   7        0.04       -1.51     14.82 o 
  -6   0   7        2.65        4.54     13.30 o 
  -5   0   7        6.18        3.63     11.49 o 
  -4   0   7       18.12       18.75     11.49 o 
  -3   0   7       12.07       12.40     10.28 o 
  -2   0   7       53.41       59.87      3.88 o 
  -1   0   7       54.00       49.61      3.62 o 
   0   0   7      253.28      249.48     10.88 o 
   1   0   7      775.44      819.62      8.86 o 
   2   0   7      777.24      765.29      7.50 o 
   3   0   7       80.66       73.63      3.78 o 
   4   0   7        0.30       -0.85      4.98 o 
   5   0   7       62.09       63.19      5.98 o 
   6   0   7        4.70        5.52      5.25 o 
   7   0   7        0.84       -4.04      7.18 o 
   8   0   7        0.51        6.35     12.70 o 
  -7   1   7        1.65       10.58     15.12 o 
  -6   1   7        0.95       -0.60     13.91 o 
  -5   1   7       47.94       45.65     13.91 o 
  -4   1   7       28.98       35.68     13.30 o 
  -3   1   7        2.15        2.12     10.88 o 
  -2   1   7      505.92      511.27     15.12 o 
  -1   1   7       13.14       12.40      9.98 o 
   0   1   7      646.93      661.24     14.51 o 
   1   1   7      623.09      660.63     13.61 o 
   2   1   7      575.71      580.40      6.53 o 
   3   1   7       69.16       67.80      4.47 o 
   4   1   7      101.01      103.28      3.35 o 
   5   1   7      123.74      122.06      8.01 o 
   6   1   7        0.11        0.56      4.20 o 
   7   1   7       49.06       43.84     12.70 o 
   8   1   7        1.95        3.49      7.48 o 
  -6   2   7       53.50       58.66     14.82 o 
  -5   2   7        1.99        6.65     13.30 o 
  -4   2   7       13.61       16.93     12.70 o 
  -3   2   7       58.86       54.26     10.43 o 
  -2   2   7        7.44        8.47     11.19 o 
  -1   2   7      343.57      349.82     13.91 o 
   0   2   7       37.49       43.24      9.68 o 
   1   2   7       58.43       71.66      9.37 o 
   2   2   7      460.23      467.23      7.82 o 
   3   2   7      351.14      357.98     12.70 o 
   4   2   7        1.02        1.53      2.56 o 
   5   2   7       24.92       26.19      2.56 o 
   6   2   7        3.64        5.74     11.79 o 
   7   2   7        6.54        3.93     11.79 o 
   8   2   7        3.93        4.23     10.28 o 
  -6   3   7       13.38       14.21     13.91 o 
  -5   3   7        3.48        1.51     13.00 o 
  -4   3   7      196.80      182.62     14.82 o 
  -3   3   7        0.22      -14.21     14.21 o 
  -2   3   7       22.11       22.68     12.09 o 
  -1   3   7       14.27       19.05     11.19 o 
   0   3   7      223.87      220.50      6.95 o 
   1   3   7       20.84       23.89      8.47 o 
   2   3   7      130.50      139.24      6.67 o 
   3   3   7        0.91       -4.23      8.16 o 
   4   3   7        2.80        3.20      2.63 o 
   5   3   7      133.15      125.17     11.49 o 
   6   3   7       10.46       13.61     12.09 o 
   7   3   7        0.34        0.00      9.68 o 
   8   3   7        0.02       -1.21     13.30 o 
  -5   4   7        0.57       -5.44     12.40 o 
  -4   4   7        7.65        1.51     13.30 o 
  -3   4   7        8.18       10.88     11.79 o 
  -2   4   7       58.29       58.05     13.30 o 
  -1   4   7        2.54       10.88     11.79 o 
   0   4   7       43.19       29.79      5.08 o 
   1   4   7        6.31        6.95      8.77 o 
   2   4   7        3.15        3.33      6.41 o 
   3   4   7        0.05       -3.34      3.53 o 
   4   4   7       45.17       41.63      3.43 o 
   5   4   7        1.37       -0.60      9.37 o 
   6   4   7        0.29       -7.56     11.49 o 
   7   4   7        0.56       -3.63      9.37 o 
   8   4   7        0.01        4.84     13.00 o 
  -4   5   7        0.73       -3.63     13.30 o 
  -3   5   7       15.49       15.72     12.40 o 
  -2   5   7        0.13        7.26     11.49 o 
  -1   5   7        0.67        2.12     11.79 o 
   0   5   7        0.00        0.78      5.91 o 
   1   5   7       39.87       40.75      5.38 o 
   2   5   7       16.48       24.03      7.10 o 
   3   5   7        1.22        1.97      6.80 o 
   4   5   7        4.71        5.96      3.91 o 
   5   5   7        2.28        8.16      9.37 o 
   6   5   7       12.44       16.93     11.19 o 
   7   5   7        1.65        1.51     10.58 o 
   8   5   7        0.02        4.54     13.30 o 
  -3   6   7        0.00       -2.42     11.19 o 
  -2   6   7        4.70       14.82     12.40 o 
  -1   6   7       24.35       29.03     11.19 o 
   0   6   7       17.10       20.55      5.98 o 
   1   6   7       81.39       80.33      6.44 o 
   2   6   7        2.22       -1.00      5.87 o 
   3   6   7        1.39       -1.06      8.01 o 
   4   6   7        0.19       -1.51      9.07 o 
   5   6   7        3.27        8.16      9.37 o 
   6   6   7        3.54        2.72     10.88 o 
   7   6   7        1.42       -0.30     12.40 o 
   8   6   7        0.13       -3.93     10.28 o 
  -2   7   7        6.55       13.00     11.79 o 
  -1   7   7        0.56        7.30      8.27 o 
   0   7   7       20.92       29.99      7.55 o 
   1   7   7       34.95       31.36      5.88 o 
   2   7   7        4.45        1.69      5.75 o 
   3   7   7       68.77       61.44      6.11 o 
   4   7   7       33.37       26.30      9.68 o 
   5   7   7        0.01       -4.84      9.98 o 
   6   7   7       16.43       18.14      9.37 o 
   7   7   7       13.66       11.79      9.68 o 
  -1   8   7        1.10        0.91     13.30 o 
   0   8   7       22.44       27.51     11.49 o 
   1   8   7        5.38        7.17      7.76 o 
   2   8   7        2.78        2.26      5.85 o 
   3   8   7       26.98       24.45      6.04 o 
   4   8   7       17.59       16.71      6.97 o 
   5   8   7       14.97       19.35      9.98 o 
   6   8   7        1.35        6.65      9.37 o 
   7   8   7        2.25        3.63     11.79 o 
   1   9   7        6.11       12.09     12.40 o 
   2   9   7        5.64        1.11      8.60 o 
   3   9   7        0.25       -6.65     11.79 o 
   4   9   7        9.15        2.72     11.79 o 
   5   9   7        0.22        5.74     13.61 o 
  -5  -8   8        3.33        0.30     13.91 o 
  -4  -8   8        0.29        4.91      6.97 o 
  -3  -8   8       10.86       15.68     10.43 o 
  -2  -8   8        1.85       -0.73      7.96 o 
  -1  -8   8        1.07        2.25      8.64 o 
   0  -8   8       14.11       20.53      9.83 o 
  -6  -7   8        0.25      -10.28     13.61 o 
  -5  -7   8        3.55        6.35     11.19 o 
  -4  -7   8        0.57        0.58      7.42 o 
  -3  -7   8        1.98        5.96      7.88 o 
  -2  -7   8        0.28       -2.89      6.73 o 
  -1  -7   8        0.04        4.25      8.31 o 
   0  -7   8       12.12        3.87      7.47 o 
   1  -7   8        2.04        6.95     11.19 o 
   2  -7   8        0.00       -9.07     13.61 o 
  -7  -6   8        1.35        1.14     10.73 o 
  -6  -6   8        0.40       -8.77     12.09 o 
  -5  -6   8        0.26       -7.26     10.58 o 
  -4  -6   8       26.57       28.95      7.32 o 
  -3  -6   8        0.02        0.47      7.09 o 
  -2  -6   8        1.88       10.60      7.35 o 
  -1  -6   8       11.95        9.22      7.80 o 
   0  -6   8       31.67       24.37      8.62 o 
   1  -6   8       35.05       29.33     12.40 o 
   2  -6   8       17.48       12.09     12.70 o 
   3  -6   8       15.22        9.07      9.98 o 
  -7  -5   8        2.36        4.17      7.66 o 
  -6  -5   8        0.00        5.79      8.92 o 
  -5  -5   8        8.22        6.64      4.79 o 
  -4  -5   8        8.94       12.30      4.85 o 
  -3  -5   8       25.79       27.32      4.61 o 
  -2  -5   8        2.30        2.69      2.83 o 
  -1  -5   8       17.84       16.93     11.19 o 
   0  -5   8        3.00        2.42      9.98 o 
   1  -5   8       26.57       21.47     12.40 o 
   2  -5   8       18.45        9.68     11.79 o 
   3  -5   8       17.07       16.33     12.40 o 
   4  -5   8       17.11       17.84     12.70 o 
   5  -5   8       38.26       27.51     12.40 o 
  -7  -4   8       25.93       22.15      7.35 o 
  -6  -4   8        6.53        9.37      6.63 o 
  -5  -4   8       10.42       14.36      4.81 o 
  -4  -4   8       19.24       16.35      5.31 o 
  -3  -4   8        0.46        2.13      4.73 o 
  -2  -4   8       25.10       27.21      2.95 o 
  -1  -4   8      179.56      181.81      3.73 o 
   0  -4   8        6.96        4.54      9.98 o 
   1  -4   8        2.88       10.88     10.88 o 
   2  -4   8        5.70        3.87      3.78 o 
   3  -4   8        0.24       -0.42      4.20 o 
   4  -4   8        3.50        5.14     11.49 o 
   5  -4   8        0.48        6.05     11.49 o 
  -7  -3   8        0.24       -1.21     12.09 o 
  -6  -3   8       12.00        0.60     11.79 o 
  -5  -3   8       50.53       44.89      7.70 o 
  -4  -3   8       14.65       16.35      5.24 o 
  -3  -3   8      100.41       96.21      5.36 o 
  -2  -3   8        0.57       -0.18      2.98 o 
  -1  -3   8       55.21       45.08      4.06 o 
   0  -3   8       22.60       24.42      2.88 o 
   1  -3   8       34.28       37.52      1.81 o 
   2  -3   8       47.57       46.68      2.69 o 
   3  -3   8        4.43        6.46      3.58 o 
   4  -3   8       10.75       11.75      5.44 o 
   5  -3   8        1.42        4.04      5.87 o 
   6  -3   8        6.96       11.70      6.40 o 
  -7  -2   8        2.49        0.91     13.30 o 
  -6  -2   8        0.15       -2.42     12.09 o 
  -5  -2   8        0.18        0.30     10.88 o 
  -4  -2   8       82.62       83.08      3.97 o 
  -3  -2   8       54.04       49.05      3.92 o 
  -2  -2   8       54.40       58.96      5.55 o 
  -1  -2   8      375.48      365.13      5.33 o 
   0  -2   8      235.30      246.13      5.91 o 
   1  -2   8       77.96       73.03      2.67 o 
   2  -2   8       17.62       18.62      3.27 o 
   3  -2   8       24.03       30.50      5.52 o 
   4  -2   8        4.35        2.27      2.49 o 
   5  -2   8        0.28        1.78      4.71 o 
   6  -2   8        0.02        2.55      5.88 o 
   7  -2   8        0.01        3.33     10.58 o 
  -7  -1   8        0.07       -1.81     13.61 o 
  -6  -1   8        0.00       -3.02     13.00 o 
  -5  -1   8        8.37        5.44     12.40 o 
  -4  -1   8       19.86       17.44      5.62 o 
  -3  -1   8      237.57      233.10      6.87 o 
  -2  -1   8        2.07        5.20      4.53 o 
  -1  -1   8      428.90      387.72     13.09 o 
   0  -1   8        4.92        4.66      3.33 o 
   1  -1   8      738.89      749.43     13.35 o 
   2  -1   8      201.22      201.90      7.43 o 
   3  -1   8      164.14      168.70      6.71 o 
   4  -1   8        6.73        8.74      5.88 o 
   5  -1   8        0.00        2.50      5.76 o 
   6  -1   8        1.86        0.96      4.94 o 
   7  -1   8        4.92        5.44      9.37 o 
  -7   0   8        2.68        7.26     13.91 o 
  -6   0   8        2.39       -1.21     11.49 o 
  -5   0   8        0.39        0.60     11.49 o 
  -4   0   8        1.95        6.65     12.70 o 
  -3   0   8      208.62      226.96     13.30 o 
  -2   0   8       51.66       51.33      4.69 o 
  -1   0   8      301.67      313.35      5.62 o 
   0   0   8      614.48      719.04     24.94 o 
   1   0   8      542.49      622.75      8.43 o 
   2   0   8       64.35       67.38      5.23 o 
   3   0   8     1383.98     1390.74     23.73 o 
   4   0   8       34.99       34.39      5.45 o 
   5   0   8       39.06       38.48      6.04 o 
   6   0   8        2.03        1.56      4.62 o 
   7   0   8        5.35        6.11      7.53 o 
   8   0   8        0.01        0.00     10.58 o 
  -7   1   8        2.32        2.42     15.12 o 
  -6   1   8        0.32        0.91     11.49 o 
  -5   1   8        0.64        6.35     11.79 o 
  -4   1   8       49.24       62.28     14.51 o 
  -3   1   8       11.58        9.50      4.08 o 
  -2   1   8      276.98      290.86     14.21 o 
  -1   1   8       89.93      112.78     11.49 o 
   0   1   8       22.81       39.31      9.68 o 
   1   1   8      168.84      191.39     10.28 o 
   2   1   8      326.40      343.77     11.49 o 
   3   1   8     1025.26     1049.00     17.84 o 
   4   1   8        6.32        8.77      4.51 o 
   5   1   8      446.47      440.86     10.47 o 
   6   1   8        1.41        2.52      4.06 o 
   7   1   8        4.90        4.84     10.28 o 
   8   1   8        2.45        8.22      8.86 o 
  -6   2   8        3.17        2.42     14.51 o 
  -5   2   8        0.84        3.33     13.30 o 
  -4   2   8        1.57        9.07     13.00 o 
  -3   2   8       67.95       82.84     13.91 o 
  -2   2   8        4.73       -0.30     11.79 o 
  -1   2   8       11.16       16.93     11.19 o 
   0   2   8      110.63      120.03     11.19 o 
   1   2   8     1561.24     1546.51     20.26 o 
   2   2   8      173.47      181.09      6.37 o 
   3   2   8      140.89      151.48     10.58 o 
   4   2   8      294.97      298.02      6.80 o 
   5   2   8        9.33       13.54      2.87 o 
   6   2   8       23.27       32.96     10.58 o 
   7   2   8      135.55      128.20     14.51 o 
   8   2   8       14.05       19.35     11.19 o 
  -6   3   8       13.56       16.63     12.70 o 
  -5   3   8        3.70       13.61     14.21 o 
  -4   3   8        1.96       -7.86     13.00 o 
  -3   3   8       74.03       73.47     15.42 o 
  -2   3   8       14.84       10.28     13.00 o 
  -1   3   8        5.60        5.14     11.49 o 
   0   3   8       20.31       20.86     10.88 o 
   1   3   8        0.22        9.37      9.37 o 
   2   3   8        7.43       11.99      5.74 o 
   3   3   8      261.02      258.53      7.75 o 
   4   3   8        3.30        4.00      3.42 o 
   5   3   8        3.53        4.45      1.79 o 
   6   3   8        1.83        3.02     10.28 o 
   7   3   8        0.01       -0.91     11.79 o 
   8   3   8        2.79        2.72     13.30 o 
  -5   4   8        1.88       -4.23     14.21 o 
  -4   4   8        0.13        3.63     14.51 o 
  -3   4   8        0.75        0.60     13.30 o 
  -2   4   8       17.82        3.33     13.61 o 
  -1   4   8       44.29       39.61     12.70 o 
   0   4   8       46.31       41.74      4.96 o 
   1   4   8       17.91       26.30      9.98 o 
   2   4   8      300.55      299.98      9.16 o 
   3   4   8       11.28       14.36      6.41 o 
   4   4   8       86.49       85.55      4.42 o 
   5   4   8        0.25        0.69      1.97 o 
   6   4   8        3.84        6.95      9.68 o 
   7   4   8        0.52       -6.65     11.79 o 
   8   4   8        0.04       -3.63     13.00 o 
  -4   5   8        2.50        2.42     11.49 o 
  -3   5   8        0.03       -3.02     11.49 o 
  -2   5   8       25.11       34.77     12.09 o 
  -1   5   8        4.07       11.49     12.40 o 
   0   5   8        2.07        6.17      5.65 o 
   1   5   8        0.65       -0.90      5.76 o 
   2   5   8        3.23       -0.53      7.05 o 
   3   5   8        0.13        1.09      7.45 o 
   4   5   8        5.85        7.25      3.96 o 
   5   5   8       22.72       16.93     11.19 o 
   6   5   8        3.18        4.84      9.07 o 
   7   5   8        0.21        9.37     12.70 o 
   8   5   8        0.50        0.30     13.30 o 
  -3   6   8        9.41       13.00     12.40 o 
  -2   6   8        0.06       12.09     12.70 o 
  -1   6   8        3.48        0.91     11.79 o 
   0   6   8       67.91       69.93      6.64 o 
   1   6   8        1.31        8.69      6.54 o 
   2   6   8       43.74       38.04      6.11 o 
   3   6   8       20.92       18.62      7.38 o 
   4   6   8       21.36       18.75     10.58 o 
   5   6   8       22.23       30.54     10.58 o 
   6   6   8        2.18        4.54      9.07 o 
   7   6   8        0.59        3.93     12.09 o 
   8   6   8        1.28        4.54      9.98 o 
  -2   7   8       11.68       16.63     10.88 o 
  -1   7   8        6.21        2.12     11.49 o 
   0   7   8       29.06       36.84      7.99 o 
   1   7   8        9.69        8.28      5.63 o 
   2   7   8       32.20       29.17      6.13 o 
   3   7   8       28.65       25.35      7.32 o 
   4   7   8      143.24      123.96     11.49 o 
   5   7   8       33.37       33.26      9.98 o 
   6   7   8       20.12       20.56     10.88 o 
   7   7   8        0.41        1.81     11.19 o 
  -1   8   8        1.37       13.61     15.42 o 
   0   8   8        0.01        3.33     14.51 o 
   1   8   8        0.21        3.79      7.44 o 
   2   8   8        9.20        5.22      5.78 o 
   3   8   8        0.81       -3.06      5.66 o 
   4   8   8        0.08        0.83      6.90 o 
   5   8   8       18.38       21.16      9.07 o 
   6   8   8       35.30       31.75     10.88 o 
   7   8   8        8.37        1.51     10.28 o 
   2   9   8        0.03        4.23     11.49 o 
   3   9   8        7.70       11.19     11.79 o 
   4   9   8        0.73        2.42     11.79 o 
   5   9   8        1.09       -4.23     13.30 o 
  -4  -8   9        7.20        5.82      7.05 o 
  -3  -8   9        1.10        7.26     11.49 o 
  -2  -8   9        2.19        7.56     12.40 o 
  -1  -8   9        9.60        8.77     13.00 o 
   0  -8   9        1.29        7.26     13.00 o 
  -6  -7   9        0.10       -1.81      9.98 o 
  -5  -7   9        4.38        7.26     13.61 o 
  -4  -7   9       13.73       15.15      9.07 o 
  -3  -7   9       10.54       22.95      7.82 o 
  -2  -7   9       18.15       16.93     10.58 o 
  -1  -7   9        2.72       -0.60     11.49 o 
   0  -7   9        4.30       -0.91      9.98 o 
   1  -7   9        4.38       -1.21     12.09 o 
   2  -7   9        1.99        6.05     12.70 o 
  -6  -6   9        6.99       -4.84     12.40 o 
  -5  -6   9        0.99        3.33     10.88 o 
  -4  -6   9        3.27        7.22      6.99 o 
  -3  -6   9       35.70       36.38      7.98 o 
  -2  -6   9       52.06       34.17     10.58 o 
  -1  -6   9       48.86       52.31     11.49 o 
   0  -6   9       29.31       31.44     12.09 o 
   1  -6   9       64.62       56.54     13.61 o 
   2  -6   9        3.19       -6.65     12.70 o 
   3  -6   9        0.26        7.56      9.98 o 
  -7  -5   9        0.57       -4.38      7.48 o 
  -6  -5   9        0.00       -7.26      7.26 o 
  -5  -5   9       10.49        8.88      5.10 o 
  -4  -5   9        0.41        2.57      4.64 o 
  -3  -5   9        0.71        2.02      4.42 o 
  -2  -5   9        1.32        6.63      9.22 o 
  -1  -5   9       23.09       11.79     10.88 o 
   0  -5   9        0.90        3.63     11.49 o 
   1  -5   9        4.84        3.33     11.19 o 
   2  -5   9       25.83       23.89     11.19 o 
   3  -5   9      118.79      112.17     13.91 o 
   4  -5   9        7.34       16.02     12.70 o 
  -7  -4   9        0.15        0.60      7.37 o 
  -6  -4   9        8.57        3.94      7.75 o 
  -5  -4   9        0.51       -0.81      4.85 o 
  -4  -4   9        3.57        1.21      5.06 o 
  -3  -4   9        6.55        6.19      4.97 o 
  -2  -4   9       22.69       22.16      3.19 o 
  -1  -4   9       19.22       19.81      2.62 o 
   0  -4   9        2.69        4.23     10.58 o 
   1  -4   9       21.64       21.16     10.58 o 
   2  -4   9        5.70        2.82      2.63 o 
   3  -4   9        0.69        0.60      9.68 o 
   4  -4   9        1.43        1.21     10.28 o 
   5  -4   9       17.86       18.75     10.88 o 
  -7  -3   9        3.29        5.74     13.00 o 
  -6  -3   9        1.64       -3.22      6.97 o 
  -5  -3   9       12.09        9.63      6.75 o 
  -4  -3   9       13.57        5.84      5.39 o 
  -3  -3   9       42.22       34.36      5.34 o 
  -2  -3   9        3.35        6.57      4.40 o 
  -1  -3   9       43.05       39.22      3.19 o 
   0  -3   9      144.68      139.62      3.93 o 
   1  -3   9      256.60      250.68      3.87 o 
   2  -3   9        0.52        1.16      3.04 o 
   3  -3   9       13.01        9.99      3.79 o 
   4  -3   9       36.10       38.31      4.47 o 
   5  -3   9        0.42       -0.66      5.81 o 
   6  -3   9        0.00        5.44     10.58 o 
  -7  -2   9        0.70        6.65     10.88 o 
  -6  -2   9       29.15       27.82     13.00 o 
  -5  -2   9        0.01       -6.41      6.41 o 
  -4  -2   9        1.95        1.45      3.56 o 
  -3  -2   9        6.43        4.27      5.88 o 
  -2  -2   9      149.22      151.08      6.41 o 
  -1  -2   9       71.43       71.44      3.76 o 
   0  -2   9       23.82       26.55      3.04 o 
   1  -2   9       35.66       29.52      2.49 o 
   2  -2   9       47.17       42.37      3.66 o 
   3  -2   9       23.52       29.97      5.74 o 
   4  -2   9        4.17        4.41      6.10 o 
   5  -2   9        0.93        5.65      4.83 o 
   6  -2   9        0.93       -1.36      5.77 o 
   7  -2   9        0.30        5.74      9.07 o 
  -7  -1   9       14.50       15.72     13.91 o 
  -6  -1   9        2.08        5.14     11.49 o 
  -5  -1   9       24.83       22.14      5.73 o 
  -4  -1   9       21.12       15.40      5.79 o 
  -3  -1   9      105.50      112.05      6.31 o 
  -2  -1   9        0.81        6.75      4.92 o 
  -1  -1   9     1509.10     1518.02     39.31 o 
   0  -1   9       18.89       21.57      4.13 o 
   1  -1   9      450.84      429.79      6.11 o 
   2  -1   9       23.40       29.21      5.16 o 
   3  -1   9       40.86       40.76      5.51 o 
   4  -1   9       25.34       21.84      6.19 o 
   5  -1   9       14.14       13.00      6.07 o 
   6  -1   9        2.13        3.94      5.93 o 
   7  -1   9        3.89        6.08      7.16 o 
  -7   0   9        2.34       -0.60     11.79 o 
  -6   0   9        0.05        4.23     14.51 o 
  -5   0   9      138.40      136.06     15.12 o 
  -4   0   9       30.38       27.97      4.82 o 
  -3   0   9       71.59       71.43      4.73 o 
  -2   0   9       13.26       15.72     10.28 o 
  -1   0   9     2378.98     2538.67     30.69 o 
   0   0   9       72.62       69.24      9.07 o 
   1   0   9     2830.53     3102.48     43.99 o 
   2   0   9        0.50        1.97      4.92 o 
   3   0   9       15.14       10.44      5.21 o 
   4   0   9        0.41        0.57      5.30 o 
   5   0   9       51.08       45.35      6.26 o 
   6   0   9        0.11        3.96      5.48 o 
   7   0   9        0.67        3.02     11.79 o 
   8   0   9        0.13        0.99      8.64 o 
  -6   1   9        1.83        1.81     13.30 o 
  -5   1   9        0.45       -0.91     13.30 o 
  -4   1   9       28.30       26.61     14.21 o 
  -3   1   9       39.92       45.65     13.00 o 
  -2   1   9      192.43      205.90     13.91 o 
  -1   1   9      185.99      180.13     13.91 o 
   0   1   9      887.85      915.21     17.54 o 
   1   1   9     1513.13     1629.96     20.56 o 
   2   1   9      731.44      832.67     16.33 o 
   3   1   9     1553.93     1654.97     14.17 o 
   4   1   9      292.24      304.11     17.23 o 
   5   1   9        0.50        0.75      4.54 o 
   6   1   9        0.76        1.74      4.42 o 
   7   1   9       27.76       22.98      9.98 o 
   8   1   9        0.48        2.72     13.00 o 
  -6   2   9        5.22        2.42     14.21 o 
  -5   2   9        4.41       11.79     12.70 o 
  -4   2   9       56.68       51.40     14.21 o 
  -3   2   9        2.16      -12.09     13.30 o 
  -2   2   9       70.83       68.94     14.21 o 
  -1   2   9      475.36      487.69     16.63 o 
   0   2   9      101.32      120.64     12.09 o 
   1   2   9       63.82       64.70     10.28 o 
   2   2   9      283.07      288.44     12.40 o 
   3   2   9        0.05        0.15      4.67 o 
   4   2   9      189.93      194.76      6.10 o 
   5   2   9      326.83      327.76     11.79 o 
   6   2   9       80.07       74.68     12.09 o 
   7   2   9       24.23       18.75     12.70 o 
   8   2   9        0.75        5.14     11.79 o 
  -5   3   9        1.04       -8.77     15.42 o 
  -4   3   9        1.37       -8.16     13.30 o 
  -3   3   9       12.96        3.63     14.82 o 
  -2   3   9       47.73       47.17     14.21 o 
  -1   3   9        2.77       16.93     13.30 o 
   0   3   9      278.93      287.53     14.51 o 
   1   3   9       66.76       68.33      9.98 o 
   2   3   9        3.36       -0.30      9.98 o 
   3   3   9       93.47       87.76      6.46 o 
   4   3   9        0.19        1.21     10.88 o 
   5   3   9        1.16        3.39      2.64 o 
   6   3   9       10.31        7.26     10.28 o 
   7   3   9       12.13        8.16     12.40 o 
   8   3   9        2.66        3.33     13.30 o 
  -5   4   9        2.13        8.47     15.72 o 
  -4   4   9        0.01       -9.98     12.70 o 
  -3   4   9       10.85        6.65     13.30 o 
  -2   4   9        1.13        3.33     12.70 o 
  -1   4   9       42.00       30.84     13.61 o 
   0   4   9        2.73        4.36      4.26 o 
   1   4   9       44.48       41.12     10.28 o 
   2   4   9      416.68      422.58     15.87 o 
   3   4   9        3.53        4.48      6.52 o 
   4   4   9        0.43        0.04      3.71 o 
   5   4   9        1.77        1.87      2.35 o 
   6   4   9        2.85        8.77     10.28 o 
   7   4   9        0.10        0.60     12.70 o 
   8   4   9        9.54        6.35     13.30 o 
  -4   5   9        2.82        8.77     14.82 o 
  -3   5   9        3.12        8.77     13.91 o 
  -2   5   9        0.07       -4.23     11.79 o 
  -1   5   9       71.79       81.94     14.21 o 
   0   5   9       22.25       20.71      5.41 o 
   1   5   9       65.50       63.68      6.26 o 
   2   5   9       30.85       28.27      7.91 o 
   3   5   9       23.86       19.96      7.91 o 
   4   5   9        8.49        1.51     11.19 o 
   5   5   9        1.10        5.14      9.98 o 
   6   5   9        8.93        9.68     10.28 o 
   7   5   9       42.59       61.68     13.91 o 
   8   5   9        0.01        7.86     13.91 o 
  -3   6   9        5.71        2.72     13.30 o 
  -2   6   9        4.52        6.65     11.49 o 
  -1   6   9       11.31       13.00     11.19 o 
   0   6   9       81.41       71.22      6.34 o 
   1   6   9       53.44       41.63      5.53 o 
   2   6   9       29.87       17.92      7.80 o 
   3   6   9       41.80       54.10      7.92 o 
   4   6   9        2.79        5.14      9.37 o 
   5   6   9        6.01        3.63     10.58 o 
   6   6   9        4.97       13.61     11.19 o 
   7   6   9        0.14        2.42     11.19 o 
   8   6   9        3.08        2.12     10.28 o 
  -2   7   9       12.13       10.58     13.00 o 
  -1   7   9       20.53       15.12     10.88 o 
   0   7   9        0.63       10.57     12.70 o 
   1   7   9       33.46       36.92      6.07 o 
   2   7   9      187.67      155.74      7.34 o 
   3   7   9       44.08       40.80     11.49 o 
   4   7   9       64.22       55.93     10.28 o 
   5   7   9        0.76        3.33     10.88 o 
   6   7   9        2.37        2.12     11.19 o 
   7   7   9       18.28       26.61     12.70 o 
   0   8   9        1.11       13.91     14.51 o 
   1   8   9        1.63        2.87      7.65 o 
   2   8   9        0.16        1.13      5.92 o 
   3   8   9        2.44        3.39      5.90 o 
   4   8   9       15.68       11.49      9.98 o 
   5   8   9        5.73       12.09      9.98 o 
   6   8   9       36.52       44.45     10.58 o 
   2   9   9        2.35        1.51     15.42 o 
   3   9   9        0.63       -4.07      8.05 o 
   4   9   9        8.22        6.35     12.40 o 
   5   9   9        1.60        0.61      7.66 o 
  -4  -8  10        0.63        6.95     11.49 o 
  -3  -8  10        7.72        6.35     11.49 o 
  -2  -8  10        4.98        1.51     10.88 o 
  -1  -8  10        0.15       -3.02     12.70 o 
   0  -8  10        2.62        4.54     11.79 o 
  -5  -7  10       18.56       29.03     13.30 o 
  -4  -7  10       11.57        9.34      7.10 o 
  -3  -7  10       21.50       23.16     15.27 o 
  -2  -7  10        0.38       -0.60      9.37 o 
  -1  -7  10        0.50       -2.72     12.09 o 
   0  -7  10        3.16       12.09     12.09 o 
   1  -7  10        0.84        6.35     13.61 o 
   2  -7  10        0.08        3.63     10.28 o 
  -6  -6  10        2.42        0.60     12.09 o 
  -5  -6  10       12.95       12.09     12.70 o 
  -4  -6  10       15.41       13.29      6.90 o 
  -3  -6  10       36.78       42.37      7.85 o 
  -2  -6  10       33.02       34.17     11.19 o 
  -1  -6  10      229.06      191.69     14.51 o 
   0  -6  10        0.87       -6.65     11.19 o 
   1  -6  10        0.08       -5.14     12.40 o 
   2  -6  10        1.80        1.21     11.79 o 
   3  -6  10        9.83        6.95     11.79 o 
  -7  -5  10        0.00       -5.49      8.05 o 
  -6  -5  10        0.15        0.17      9.83 o 
  -5  -5  10        0.29       -0.47      5.08 o 
  -4  -5  10        0.16        1.30      4.73 o 
  -3  -5  10        0.44        7.73     10.58 o 
  -2  -5  10        0.33        1.81     10.58 o 
  -1  -5  10        2.74        4.54     10.88 o 
   0  -5  10       51.90       49.59     12.40 o 
   1  -5  10      228.18      211.04     14.51 o 
   2  -5  10       10.11        9.37     10.58 o 
   3  -5  10       25.61       28.12     12.40 o 
   4  -5  10        1.22        6.35     13.00 o 
  -7  -4  10        0.53       -0.91     11.49 o 
  -6  -4  10        0.36       -4.18      7.26 o 
  -5  -4  10        9.85       14.62      5.26 o 
  -4  -4  10       28.02       28.90      5.46 o 
  -3  -4  10       21.20       27.58      6.64 o 
  -2  -4  10        1.22        3.78      4.64 o 
  -1  -4  10       16.24       13.30      9.98 o 
   0  -4  10      132.40      107.10     11.49 o 
   1  -4  10        0.91        2.12     10.58 o 
   2  -4  10       10.02        8.77     10.58 o 
   3  -4  10        7.48        5.44     10.28 o 
   4  -4  10        1.28        5.44      9.98 o 
   5  -4  10       22.20       26.61      9.68 o 
  -7  -3  10        4.86       -8.16     13.91 o 
  -6  -3  10        1.14       -3.08      7.19 o 
  -5  -3  10        1.86       -2.22      6.59 o 
  -4  -3  10        0.30        0.38      5.43 o 
  -3  -3  10       57.28       65.75      5.74 o 
  -2  -3  10       34.12       36.42      5.20 o 
  -1  -3  10      158.25      168.03      4.07 o 
   0  -3  10        4.23        3.47      2.09 o 
   1  -3  10       20.06       23.69      2.25 o 
   2  -3  10      188.59      198.19      9.52 o 
   3  -3  10        0.83       -0.91      3.48 o 
   4  -3  10        2.18        0.40      3.94 o 
   5  -3  10        0.44       -0.60      9.37 o 
   6  -3  10        0.01        1.21      9.37 o 
  -7  -2  10        5.17        4.54     14.21 o 
  -6  -2  10        0.07        0.00     12.40 o 
  -5  -2  10        0.16       -0.88      6.26 o 
  -4  -2  10        5.93        3.91      6.75 o 
  -3  -2  10       58.33       62.13      6.75 o 
  -2  -2  10        0.07       -2.12      8.77 o 
  -1  -2  10        1.13        1.59      3.42 o 
   0  -2  10       51.61       51.27      3.56 o 
   1  -2  10       25.96       21.67      3.25 o 
   2  -2  10       20.50       21.52      4.90 o 
   3  -2  10       42.85       43.69      5.87 o 
   4  -2  10        7.96        6.48      5.96 o 
   5  -2  10        0.01        1.61      4.65 o 
   6  -2  10        0.00       -1.57      5.21 o 
  -7  -1  10        2.16       -3.33     13.91 o 
  -6  -1  10        0.21       -2.72     12.70 o 
  -5  -1  10      125.10      122.75     15.12 o 
  -4  -1  10       72.87       66.59      6.84 o 
  -3  -1  10      257.58      277.96     11.34 o 
  -2  -1  10        5.20        1.51      9.37 o 
  -1  -1  10        2.16        1.21      7.86 o 
   0  -1  10       32.73       29.90      4.57 o 
   1  -1  10       35.92       35.61      4.01 o 
   2  -1  10        2.02        0.41      5.16 o 
   3  -1  10       64.24       73.72      6.24 o 
   4  -1  10        0.04       -0.75      5.97 o 
   5  -1  10       10.37       12.36      6.07 o 
   6  -1  10       18.97       21.67      6.61 o 
   7  -1  10        4.79        3.60      6.89 o 
  -7   0  10        8.40       11.49     15.72 o 
  -6   0  10        2.21        2.42     11.79 o 
  -5   0  10        6.94       13.61     13.61 o 
  -4   0  10       20.53       23.58     14.21 o 
  -3   0  10      623.31      638.04      8.19 o 
  -2   0  10      466.63      450.80     16.02 o 
  -1   0  10     1630.37     1774.22     21.62 o 
   0   0  10      248.97      274.53     11.49 o 
   1   0  10      479.49      499.78     13.00 o 
   2   0  10       67.06       62.74      5.77 o 
   3   0  10       93.70       90.28      6.35 o 
   4   0  10        0.00       -1.00      5.42 o 
   5   0  10        0.12       -2.03      5.52 o 
   6   0  10        2.51        3.84      5.63 o 
   7   0  10        0.77        3.63     11.79 o 
  -6   1  10        0.02       13.91     15.42 o 
  -5   1  10       13.05       21.16     11.79 o 
  -4   1  10       27.11       37.79     12.70 o 
  -3   1  10       15.04       14.82     13.91 o 
  -2   1  10        1.22       -1.21     13.00 o 
  -1   1  10      164.65      158.12      9.37 o 
   0   1  10      971.13     1159.81     19.65 o 
   1   1  10     1861.34     2072.90     24.19 o 
   2   1  10      571.02      567.51     14.82 o 
   3   1  10        7.03       14.58      5.30 o 
   4   1  10        8.60        6.23      4.85 o 
   5   1  10      113.52      115.84      6.26 o 
   6   1  10       13.12       10.58      4.46 o 
   7   1  10       11.58       17.54     10.28 o 
   8   1  10        0.90       -0.30     11.49 o 
  -6   2  10        5.44        8.16     15.12 o 
  -5   2  10        0.20        5.44     11.19 o 
  -4   2  10        2.62       -1.81     12.70 o 
  -3   2  10      216.91      191.69     17.23 o 
  -2   2  10       30.18       26.61     13.61 o 
  -1   2  10      122.24      107.33     13.00 o 
   0   2  10        0.07       -3.02     10.88 o 
   1   2  10       34.40       33.56      9.68 o 
   2   2  10      365.25      396.08     14.51 o 
   3   2  10      208.14      210.08      6.36 o 
   4   2  10       21.19       21.55      4.65 o 
   5   2  10       66.34       63.05      4.98 o 
   6   2  10        1.68        4.54     11.49 o 
   7   2  10        8.61       12.40     12.70 o 
   8   2  10        0.12        2.42     13.61 o 
  -5   3  10        0.55       -9.37     15.42 o 
  -4   3  10        0.00      -12.09     13.61 o 
  -3   3  10        0.25        5.74     14.51 o 
  -2   3  10       13.81       11.19     14.82 o 
  -1   3  10       21.29       23.28     13.00 o 
   0   3  10       17.93       27.82     12.09 o 
   1   3  10      122.72      139.38     12.09 o 
   2   3  10        4.34        5.14     10.88 o 
   3   3  10       16.10       14.69      5.87 o 
   4   3  10       66.57       70.14     11.19 o 
   5   3  10        5.66        5.29      3.73 o 
   6   3  10        0.00        0.30     10.88 o 
   7   3  10        2.30        1.21     12.70 o 
   8   3  10        0.33        3.02     12.40 o 
  -5   4  10        0.09        2.72     12.40 o 
  -4   4  10        0.01        9.37     14.21 o 
  -3   4  10        0.49       -1.51     12.70 o 
  -2   4  10       15.47       22.68     14.21 o 
  -1   4  10        2.79       13.61     14.51 o 
   0   4  10       54.42       52.76      4.82 o 
   1   4  10        0.35        9.98     11.49 o 
   2   4  10       61.16       72.34      8.00 o 
   3   4  10       33.87       36.99      7.14 o 
   4   4  10       75.09       74.98     13.00 o 
   5   4  10        4.70        7.24      4.69 o 
   6   4  10       58.24       60.47     12.09 o 
   7   4  10       18.02       26.30     13.00 o 
   8   4  10        2.52        1.51     11.79 o 
  -4   5  10       20.05       24.19     15.12 o 
  -3   5  10        4.66       10.28     14.21 o 
  -2   5  10       39.12       35.07     13.00 o 
  -1   5  10       15.05       11.79     12.40 o 
   0   5  10        0.01        0.51      5.00 o 
   1   5  10        2.26        7.86     12.09 o 
   2   5  10       15.54       19.35      8.09 o 
   3   5  10       32.80       33.93      8.12 o 
   4   5  10       69.15       69.24     12.70 o 
   5   5  10       43.29       47.47     10.58 o 
   6   5  10        7.68        6.65     10.88 o 
   7   5  10       69.72       72.87     13.91 o 
   8   5  10       20.92       18.14     13.91 o 
  -3   6  10        5.03        8.77     13.91 o 
  -2   6  10      147.73      145.73     14.51 o 
  -1   6  10        7.17        8.77     13.00 o 
   0   6  10      105.33       98.26     13.61 o 
   1   6  10        7.67        6.37      5.31 o 
   2   6  10       15.91       14.79      8.05 o 
   3   6  10       71.87       72.19      8.52 o 
   4   6  10       49.95       51.40     10.88 o 
   5   6  10        0.94       -4.23     11.49 o 
   6   6  10        9.32        9.68     11.79 o 
   7   6  10        0.94        3.33     11.49 o 
   8   6  10        0.05       -0.60     12.09 o 
  -2   7  10        1.31        3.33     11.19 o 
  -1   7  10        7.18        4.23     11.79 o 
   0   7  10      155.21      159.71     10.45 o 
   1   7  10       10.05       13.55      5.56 o 
   2   7  10      129.32      120.00      7.26 o 
   3   7  10       22.40       21.11      7.66 o 
   4   7  10       13.70       17.23      9.68 o 
   5   7  10       56.59       68.63     12.70 o 
   6   7  10       16.25       19.35     11.79 o 
   7   7  10        2.61        0.60     11.79 o 
   0   8  10       11.13       20.04     10.43 o 
   1   8  10        0.36        2.00      7.41 o 
   2   8  10       11.73        3.67      5.45 o 
   3   8  10        0.15        0.95      5.83 o 
   4   8  10       34.65       27.82     10.88 o 
   5   8  10        8.17        2.72     10.88 o 
   6   8  10        3.82        1.51      9.37 o 
   3   9  10        0.01       -3.30      9.11 o 
   4   9  10       14.57       18.99      8.13 o 
  -3  -8  11        1.61        2.12     10.28 o 
  -2  -8  11        0.84       -0.91     11.79 o 
  -1  -8  11        2.77        2.42     12.40 o 
  -5  -7  11       42.64       46.86     13.30 o 
  -4  -7  11        2.18       10.50      8.06 o 
  -3  -7  11        0.10       -1.51     11.19 o 
  -2  -7  11        0.17        4.23     11.49 o 
  -1  -7  11        0.65        0.30     12.09 o 
   0  -7  11        1.74        3.33     13.00 o 
   1  -7  11        0.51        0.00     11.79 o 
  -6  -6  11        5.07       12.09     11.19 o 
  -5  -6  11       11.96       15.72     12.70 o 
  -4  -6  11       20.50       32.03     11.94 o 
  -3  -6  11      181.34      187.90     10.88 o 
  -2  -6  11        0.28       -3.33     11.19 o 
  -1  -6  11        6.45        5.44     11.49 o 
   0  -6  11        0.56        7.26      9.68 o 
   1  -6  11       48.14       43.54     11.79 o 
   2  -6  11        0.22       -6.65      9.98 o 
   3  -6  11        3.34       -8.47     13.91 o 
  -6  -5  11        2.55        2.64      7.48 o 
  -5  -5  11        0.10       -0.59      5.25 o 
  -4  -5  11       13.53       16.62      6.83 o 
  -3  -5  11        2.54       12.75      7.41 o 
  -2  -5  11       17.20        8.16      9.68 o 
  -1  -5  11       74.43       90.10     12.70 o 
   0  -5  11       14.75       11.79     11.19 o 
   1  -5  11       50.30       46.86     12.40 o 
   2  -5  11        0.03        4.23     11.49 o 
   3  -5  11       11.46       14.51     12.70 o 
   4  -5  11        0.87       -3.63     13.30 o 
  -7  -4  11        1.01       -0.60     12.40 o 
  -6  -4  11       16.28       13.57      7.56 o 
  -5  -4  11        0.78        3.69      5.37 o 
  -4  -4  11        2.75        0.89      5.04 o 
  -3  -4  11        1.13        2.83      5.25 o 
  -2  -4  11      235.93      228.16      7.32 o 
  -1  -4  11        6.93       10.31      4.46 o 
   0  -4  11        0.60        8.77     11.79 o 
   1  -4  11        1.83       -3.02     10.58 o 
   2  -4  11        2.26        4.23     10.58 o 
   3  -4  11       14.92       10.58     11.19 o 
   4  -4  11        5.92       -0.30     10.88 o 
   5  -4  11        5.51        4.23      9.37 o 
  -7  -3  11        0.02       -7.86     14.51 o 
  -6  -3  11        9.81       13.00     13.00 o 
  -5  -3  11        3.08       -0.39      7.05 o 
  -4  -3  11       16.05       21.14      5.62 o 
  -3  -3  11        1.16        5.04      5.44 o 
  -2  -3  11        2.50        1.69      6.32 o 
  -1  -3  11       44.95       49.51      3.51 o 
   0  -3  11      198.73      200.59      4.17 o 
   1  -3  11        9.44        6.29      2.39 o 
   2  -3  11        1.79       -1.22      4.67 o 
   3  -3  11        4.90        3.08      4.99 o 
   4  -3  11        0.00       -1.22      4.84 o 
   5  -3  11        0.67        0.91     10.28 o 
   6  -3  11       12.81        2.42      9.07 o 
  -7  -2  11       12.94       15.12     14.82 o 
  -6  -2  11       10.15       14.82     12.40 o 
  -5  -2  11       19.53       16.30      6.21 o 
  -4  -2  11       30.03       31.99      7.10 o 
  -3  -2  11        0.13        7.59      6.32 o 
  -2  -2  11        9.86        6.05      9.68 o 
  -1  -2  11      120.79      123.41     12.55 o 
   0  -2  11        0.28        2.20      3.30 o 
   1  -2  11       40.71       38.54      3.76 o 
   2  -2  11       20.55       14.67      3.80 o 
   3  -2  11        1.16        1.94      5.76 o 
   4  -2  11        1.59       -1.84      5.73 o 
   5  -2  11       10.22       13.71      6.50 o 
   6  -2  11       21.44       23.21      5.57 o 
  -7  -1  11       49.73       55.63     15.72 o 
  -6  -1  11        6.92       10.58     14.51 o 
  -5  -1  11      226.43      233.41     16.63 o 
  -4  -1  11       14.55       23.22      6.13 o 
  -3  -1  11        2.14        8.45      5.76 o 
  -2  -1  11       13.92        4.23     10.28 o 
  -1  -1  11       14.19       11.49      9.07 o 
   0  -1  11        0.75        3.93      7.56 o 
   1  -1  11       40.22       43.99      5.88 o 
   2  -1  11        6.63        6.71      1.72 o 
   3  -1  11        8.99        7.29      5.85 o 
   4  -1  11       20.09       23.24      6.52 o 
   5  -1  11       41.30       46.93      6.71 o 
   6  -1  11       23.76       31.81      6.83 o 
   7  -1  11        0.06        0.46      6.75 o 
  -6   0  11        0.10       19.05     15.12 o 
  -5   0  11       68.88       79.82     14.21 o 
  -4   0  11       10.82       16.63     13.30 o 
  -3   0  11      848.33      874.70     22.07 o 
  -2   0  11      101.59      101.29     13.30 o 
  -1   0  11       32.59       25.81      4.17 o 
   0   0  11       41.06       45.35      9.37 o 
   1   0  11      180.50      217.69     10.88 o 
   2   0  11       24.54       32.02      6.09 o 
   3   0  11        0.06        0.44      5.67 o 
   4   0  11        1.91        3.20      6.02 o 
   5   0  11        0.00       -1.46      5.65 o 
   6   0  11        2.37        4.84      5.81 o 
   7   0  11       10.96       13.00     11.19 o 
  -6   1  11       11.04       23.58     15.12 o 
  -5   1  11        0.44       13.30     14.51 o 
  -4   1  11        9.05       18.14     13.91 o 
  -3   1  11        4.84        0.30     13.61 o 
  -2   1  11       20.87       22.68     13.00 o 
  -1   1  11      476.39      510.78     11.64 o 
   0   1  11       34.77       34.77     10.58 o 
   1   1  11      372.54      394.57     13.30 o 
   2   1  11       18.18       19.96      9.07 o 
   3   1  11      110.79      130.48      6.75 o 
   4   1  11       15.41       19.32      5.68 o 
   5   1  11       33.64       35.99      5.72 o 
   6   1  11        0.35       -0.93      4.69 o 
   7   1  11        1.53       -7.56     11.49 o 
   8   1  11        0.85        5.44     11.49 o 
  -6   2  11        7.85       15.42     16.63 o 
  -5   2  11        0.39        0.30     13.91 o 
  -4   2  11        3.40       -4.23     12.40 o 
  -3   2  11        4.42       -0.91     15.72 o 
  -2   2  11       20.06       13.00     13.30 o 
  -1   2  11        0.08        0.00     12.70 o 
   0   2  11      173.65      183.22     13.30 o 
   1   2  11       62.74       68.03     10.58 o 
   2   2  11       97.95       90.70     11.79 o 
   3   2  11      190.23      198.07      6.50 o 
   4   2  11        0.60        1.21      5.14 o 
   5   2  11        5.96        6.04      4.46 o 
   6   2  11       11.77       17.54     11.49 o 
   7   2  11        1.20       -5.44     12.40 o 
   8   2  11        0.03       -3.63     12.70 o 
  -5   3  11        0.55       -1.21     14.82 o 
  -4   3  11       18.63       12.09     13.00 o 
  -3   3  11       12.95       19.65     14.51 o 
  -2   3  11        2.92        3.02     14.82 o 
  -1   3  11       79.63       79.22     15.72 o 
   0   3  11       73.86       82.24     13.30 o 
   1   3  11       57.85       44.14     11.79 o 
   2   3  11      122.19      128.50     13.30 o 
   3   3  11      110.57      109.76      7.16 o 
   4   3  11        1.20       -1.81     10.28 o 
   5   3  11        1.71        5.59      4.00 o 
   6   3  11        9.67        9.68     11.19 o 
   7   3  11       14.46       15.42     11.79 o 
   8   3  11        2.54        0.91     10.58 o 
  -4   4  11        1.21       11.19     15.42 o 
  -3   4  11        6.17       -2.42     14.82 o 
  -2   4  11       54.88       69.84     13.30 o 
  -1   4  11        4.26       16.63     15.12 o 
   0   4  11       25.17       22.14      4.03 o 
   1   4  11      147.13      170.52     14.21 o 
   2   4  11      170.41      157.22     13.30 o 
   3   4  11      186.49      206.39     14.82 o 
   4   4  11       91.86       78.61     13.00 o 
   5   4  11       71.94       77.44      4.75 o 
   6   4  11       14.39       16.02     10.88 o 
   7   4  11       77.00       71.35     12.40 o 
   8   4  11        8.85       13.91     11.79 o 
  -4   5  11       19.58       29.33     13.61 o 
  -3   5  11        0.04        0.60     11.79 o 
  -2   5  11        2.42        6.95     13.61 o 
  -1   5  11        0.32        4.23     11.49 o 
   0   5  11        0.00        2.54      4.55 o 
   1   5  11       66.31       57.45     12.70 o 
   2   5  11       47.73       50.86     10.73 o 
   3   5  11       26.76       27.96      8.33 o 
   4   5  11       13.86       10.42      7.62 o 
   5   5  11      358.00      319.89     16.33 o 
   6   5  11       35.22       32.35     10.88 o 
   7   5  11        0.24        4.23     11.79 o 
   8   5  11        2.77        2.42     10.88 o 
  -3   6  11       11.70       22.37     14.51 o 
  -2   6  11       41.34       56.84     14.21 o 
  -1   6  11       10.60       24.19     12.09 o 
   0   6  11        3.93        2.42     11.49 o 
   1   6  11       42.95       40.07      6.04 o 
   2   6  11       16.50       19.84      7.69 o 
   3   6  11        0.81        5.74      7.02 o 
   4   6  11        0.80        4.02      7.78 o 
   5   6  11       11.19       14.21     12.09 o 
   6   6  11        0.52        1.21     10.58 o 
   7   6  11       38.72       35.07     13.30 o 
  -1   7  11        1.26       -5.14     13.61 o 
   0   7  11       19.06       16.33     11.79 o 
   1   7  11        3.21        9.45      8.70 o 
   2   7  11        0.02       -1.35      5.79 o 
   3   7  11       19.60       20.29      8.77 o 
   4   7  11        0.02       -6.28      8.18 o 
   5   7  11        9.73       12.09     11.19 o 
   6   7  11        1.83        4.23     11.79 o 
   7   7  11        3.31        5.74     10.28 o 
   0   8  11        0.06        5.24      8.70 o 
   1   8  11        2.36       -0.15      7.70 o 
   2   8  11        0.01        1.88      7.56 o 
   3   8  11        0.26       -1.46      6.02 o 
   4   8  11        9.82        6.05      9.37 o 
   5   8  11        0.33        7.86     10.58 o 
   6   8  11        3.39        3.63     10.88 o 
  -5  -7  12        0.11       21.16     13.91 o 
  -4  -7  12        0.00        7.81     10.28 o 
  -3  -7  12       11.56       10.88      9.37 o 
  -2  -7  12        6.47        6.05     10.88 o 
  -1  -7  12        0.04       -1.21     11.49 o 
   0  -7  12        4.62        0.91     10.58 o 
   1  -7  12        0.72        3.93     13.91 o 
  -6  -6  12        0.01       -3.93     10.58 o 
  -5  -6  12       26.65       50.79     11.79 o 
  -4  -6  12        7.85       13.70     11.19 o 
  -3  -6  12       19.36       26.61     10.58 o 
  -2  -6  12        1.41       -2.72      9.98 o 
  -1  -6  12       35.64       25.09     10.28 o 
   0  -6  12        0.00        7.26     12.40 o 
   1  -6  12       21.47       19.96     12.70 o 
   2  -6  12        0.41        6.35     13.30 o 
   3  -6  12        1.77       -0.30     12.40 o 
  -6  -5  12        0.12        4.23     10.88 o 
  -5  -5  12        2.03        8.48      6.83 o 
  -4  -5  12        3.62        5.29      6.84 o 
  -3  -5  12        0.02       -7.56      9.98 o 
  -2  -5  12        4.34        1.51     10.88 o 
  -1  -5  12       20.26       21.16     10.28 o 
   0  -5  12       25.89       13.91     10.88 o 
   1  -5  12        5.96        5.14     11.79 o 
   2  -5  12        0.82        1.21     12.70 o 
   3  -5  12       21.66       17.84     13.00 o 
   4  -5  12        0.01       -5.74     11.79 o 
  -6  -4  12        1.18        1.51     11.49 o 
  -5  -4  12       19.69       21.74      5.55 o 
  -4  -4  12       14.76       20.52      5.39 o 
  -3  -4  12       10.61       13.80      5.47 o 
  -2  -4  12        3.70        8.34      5.48 o 
  -1  -4  12       20.28       19.81      5.05 o 
   0  -4  12       14.97       18.75     10.58 o 
   1  -4  12        2.82        8.47     11.49 o 
   2  -4  12       61.43       51.40     10.58 o 
   3  -4  12       34.62       43.84     11.19 o 
   4  -4  12        7.70       13.00     10.58 o 
   5  -4  12        0.66        1.81      9.98 o 
  -6  -3  12        6.00        3.63     13.30 o 
  -5  -3  12       17.12       18.44      6.97 o 
  -4  -3  12        2.03        2.72      5.27 o 
  -3  -3  12        3.47        2.99      5.75 o 
  -2  -3  12        1.95        1.52      6.53 o 
  -1  -3  12        0.70       -0.30      3.03 o 
   0  -3  12        7.35       11.35      3.00 o 
   1  -3  12        0.09        0.35      2.85 o 
   2  -3  12        2.71        0.29      4.71 o 
   3  -3  12        1.49        0.54      5.29 o 
   4  -3  12       64.92       66.21     12.09 o 
   5  -3  12        7.58       11.79     10.88 o 
   6  -3  12        5.20        6.65     10.28 o 
  -6  -2  12        1.39        0.91     10.88 o 
  -5  -2  12        1.35        8.47     12.09 o 
  -4  -2  12       99.53      104.21      7.41 o 
  -3  -2  12        4.82       17.23     11.49 o 
  -2  -2  12        0.26        6.35      9.37 o 
  -1  -2  12        0.42        6.01      6.24 o 
   0  -2  12      218.72      197.67     13.98 o 
   1  -2  12       65.28       64.73      4.27 o 
   2  -2  12       70.61       72.11      6.21 o 
   3  -2  12        2.38        1.94      5.76 o 
   4  -2  12       47.88       51.44      6.61 o 
   5  -2  12       79.39       74.50      7.05 o 
   6  -2  12       83.92       76.69      7.23 o 
  -6  -1  12        2.42       10.28     12.70 o 
  -5  -1  12        4.34        6.65     12.40 o 
  -4  -1  12       34.07       45.05     12.70 o 
  -3  -1  12       62.37       56.54     13.61 o 
  -2  -1  12       45.51       51.70     11.49 o 
  -1  -1  12        9.69       18.14      9.98 o 
   0  -1  12       15.56       14.21      8.47 o 
   1  -1  12       18.43       24.54      6.16 o 
   2  -1  12       83.74       84.99      6.67 o 
   3  -1  12       93.68       86.98      6.93 o 
   4  -1  12       57.51       55.31      6.52 o 
   5  -1  12       22.19       22.68      6.30 o 
   6  -1  12        3.99        1.21      6.46 o 
   7  -1  12       72.56       83.80     12.85 o 
  -6   0  12       16.97       17.23     13.61 o 
  -5   0  12       54.03       73.77     14.51 o 
  -4   0  12       36.45       34.77     12.09 o 
  -3   0  12        0.73        2.72     13.30 o 
  -2   0  12        9.79       11.79     12.09 o 
  -1   0  12       48.70       56.27      4.94 o 
   0   0  12       48.40       63.49     10.58 o 
   1   0  12        0.17        3.63      9.07 o 
   2   0  12       14.86       17.96      6.09 o 
   3   0  12       14.10       13.36      6.28 o 
   4   0  12        6.94        4.44      6.07 o 
   5   0  12        0.35        1.60      5.81 o 
   6   0  12        2.25        2.94      5.91 o 
   7   0  12        7.46       11.79      9.68 o 
  -6   1  12        0.94       11.49     13.00 o 
  -5   1  12        0.05       13.00     13.91 o 
  -4   1  12       76.74       61.98     13.91 o 
  -3   1  12        0.32        0.60     15.12 o 
  -2   1  12       11.86       20.86     14.21 o 
  -1   1  12      200.81      193.33     14.66 o 
   0   1  12        0.75        3.02     10.28 o 
   1   1  12       27.63       29.33      9.68 o 
   2   1  12        0.27       -0.91      9.68 o 
   3   1  12       73.47       72.96      4.82 o 
   4   1  12        0.05        0.24      6.04 o 
   5   1  12        0.96       -1.28      5.21 o 
   6   1  12        1.20        2.85      4.89 o 
   7   1  12       13.24       19.96     12.70 o 
  -5   2  12        0.41        4.84     15.42 o 
  -4   2  12        9.48        1.21     15.12 o 
  -3   2  12       61.09       65.91     15.72 o 
  -2   2  12      280.42      284.21     17.54 o 
  -1   2  12       10.16       15.12     14.21 o 
   0   2  12       73.70       76.80     13.00 o 
   1   2  12        6.63       10.58     10.28 o 
   2   2  12      147.83      133.34     13.30 o 
   3   2  12       57.07       65.82      5.76 o 
   4   2  12       70.25       79.30      6.41 o 
   5   2  12        5.84        7.66      5.14 o 
   6   2  12        1.21       -1.21     10.58 o 
   7   2  12        0.40       -2.12     10.88 o 
   8   2  12        0.01       -3.02     11.79 o 
  -5   3  12        2.02        1.51     13.91 o 
  -4   3  12        3.69       13.61     13.00 o 
  -3   3  12       13.89       12.70     13.91 o 
  -2   3  12        2.05       12.40     13.61 o 
  -1   3  12        4.81        3.33     13.30 o 
   0   3  12      171.76      162.36     14.82 o 
   1   3  12      149.35      159.34     13.91 o 
   2   3  12       24.20       28.72     12.09 o 
   3   3  12       19.46       14.03      6.39 o 
   4   3  12       82.23       97.05     13.91 o 
   5   3  12       20.90       22.12      4.49 o 
   6   3  12        5.87        9.68      9.68 o 
   7   3  12       31.23       30.23     11.19 o 
   8   3  12        3.42        3.93     14.21 o 
  -4   4  12        0.50        0.30     12.40 o 
  -3   4  12       50.25       59.87     13.61 o 
  -2   4  12       53.66       61.98     16.02 o 
  -1   4  12        0.34        9.37     14.51 o 
   0   4  12        2.56        2.42      3.52 o 
   1   4  12      761.25      761.31     21.16 o 
   2   4  12      225.95      230.69     16.02 o 
   3   4  12        7.08       12.67      7.70 o 
   4   4  12       69.94       64.40     13.30 o 
   5   4  12      380.45      389.00     13.61 o 
   6   4  12       11.11       15.12     10.58 o 
   7   4  12       58.45       61.98     12.70 o 
   8   4  12        0.03        9.68     14.51 o 
  -3   5  12        6.34       27.51     15.42 o 
  -2   5  12       18.09       35.37     15.42 o 
  -1   5  12       26.43       14.21     12.09 o 
   0   5  12       64.17       52.00     13.30 o 
   1   5  12       21.88       34.77     12.09 o 
   2   5  12        2.91        5.70      7.80 o 
   3   5  12      432.84      388.99     11.64 o 
   4   5  12      125.84      115.79      9.22 o 
   5   5  12       45.72       57.45     13.91 o 
   6   5  12        4.19       -0.91     10.88 o 
   7   5  12      225.44      260.32     16.02 o 
   8   5  12        0.01        1.51     14.21 o 
  -2   6  12        0.11        2.72     14.21 o 
  -1   6  12       55.66       50.49     14.21 o 
   0   6  12       24.05       30.54     13.61 o 
   1   6  12       15.59       18.16      7.86 o 
   2   6  12        0.00        0.32      8.44 o 
   3   6  12       51.54       50.62      8.21 o 
   4   6  12        0.01       -2.68      7.14 o 
   5   6  12        0.76        0.91     10.28 o 
   6   6  12        2.00        5.14     10.58 o 
   7   6  12       17.68       14.82     11.49 o 
  -1   7  12        1.60       -3.33     11.49 o 
   0   7  12        6.36       27.21     12.40 o 
   1   7  12       15.54       20.95     11.04 o 
   2   7  12        0.48        0.29      5.42 o 
   3   7  12       14.68       16.18      7.90 o 
   4   7  12        0.60        0.26      7.14 o 
   5   7  12        3.73        5.74     10.28 o 
   6   7  12        1.43        4.54      9.68 o 
   7   7  12        3.63       -1.81     12.09 o 
   1   8  12        5.03        7.39      8.02 o 
   2   8  12        4.59        2.26      7.82 o 
   3   8  12        0.22       -4.92      6.25 o 
   4   8  12        6.76        6.31      8.78 o 
   5   8  12        0.12        0.60     11.19 o 
   6   8  12        0.03        0.30     12.40 o 
  -4  -7  13        0.02        1.51     11.19 o 
  -3  -7  13        6.99        1.21     10.88 o 
  -2  -7  13        1.98       -1.21     12.40 o 
  -1  -7  13        0.16       -3.93     10.88 o 
   0  -7  13        5.09       -1.51     13.30 o 
  -5  -6  13       23.18       24.49     10.88 o 
  -4  -6  13        6.26       11.17      7.41 o 
  -3  -6  13        0.44        0.91     10.88 o 
  -2  -6  13        7.79       10.88     10.28 o 
  -1  -6  13       59.67       65.91     13.30 o 
   0  -6  13        1.15        0.60     10.28 o 
   1  -6  13        0.85        1.21     11.19 o 
   2  -6  13        0.22       -2.12     10.28 o 
  -5  -5  13        0.02       -4.46      6.46 o 
  -4  -5  13        1.48        7.13      6.83 o 
  -3  -5  13        4.82        3.02     10.58 o 
  -2  -5  13       61.33       54.42     12.40 o 
  -1  -5  13       58.88       49.28     11.49 o 
   0  -5  13        0.20        1.51     10.88 o 
   1  -5  13        5.06        3.02     11.19 o 
   2  -5  13        5.22        5.74      9.98 o 
   3  -5  13        3.17        1.51      9.68 o 
   4  -5  13        1.16       -3.93     12.40 o 
  -6  -4  13        0.60        2.42     10.58 o 
  -5  -4  13        6.24       12.82      5.80 o 
  -4  -4  13        9.65       13.28      5.34 o 
  -3  -4  13        8.49       10.07      6.24 o 
  -2  -4  13        0.26       -2.72      9.68 o 
  -1  -4  13        0.05        0.00     10.28 o 
   0  -4  13      100.34       80.42     13.00 o 
   1  -4  13       65.48       62.59     11.79 o 
   2  -4  13       33.15       34.47     12.40 o 
   3  -4  13       41.07       53.21     11.49 o 
   4  -4  13        2.48        0.91     10.28 o 
   5  -4  13        0.13       -2.72     12.09 o 
  -6  -3  13        8.11       19.05     13.61 o 
  -5  -3  13        9.46       19.35     12.09 o 
  -4  -3  13       50.78       58.74      5.97 o 
  -3  -3  13       74.58       73.81      8.12 o 
  -2  -3  13        3.64        5.66      6.80 o 
  -1  -3  13       11.19        5.04      5.91 o 
   0  -3  13      121.41      117.35      7.14 o 
   1  -3  13      175.48      163.33     10.43 o 
   2  -3  13      220.61      216.66      7.00 o 
   3  -3  13       64.65       61.98     11.79 o 
   4  -3  13       18.55       29.33     11.49 o 
   5  -3  13       16.07       27.21     11.49 o 
  -6  -2  13        2.53        2.12     11.79 o 
  -5  -2  13        0.02        9.37     13.00 o 
  -4  -2  13       23.23       30.12      6.77 o 
  -3  -2  13       12.94        9.07     11.49 o 
  -2  -2  13      129.71      138.17     12.09 o 
  -1  -2  13      191.12      199.56     13.00 o 
   0  -2  13       29.24       28.95      6.65 o 
   1  -2  13       97.56       92.74      6.88 o 
   2  -2  13      170.62      175.42      8.05 o 
   3  -2  13      444.67      421.46     10.09 o 
   4  -2  13      317.33      316.90      9.66 o 
   5  -2  13      181.24      182.60      8.61 o 
   6  -2  13       16.91       21.47      9.37 o 
  -6  -1  13        0.15        3.63     13.30 o 
  -5  -1  13        3.60        5.44     11.19 o 
  -4  -1  13       14.35       29.03     12.70 o 
  -3  -1  13        9.30       -3.63     13.30 o 
  -2  -1  13       36.63       35.37     12.09 o 
  -1  -1  13        0.54        8.47     10.28 o 
   0  -1  13        0.09       -3.02      8.77 o 
   1  -1  13       91.00       90.56      7.40 o 
   2  -1  13        5.93        7.70      6.16 o 
   3  -1  13      134.10      137.84      8.00 o 
   4  -1  13        5.39        7.94      5.94 o 
   5  -1  13      176.67      192.72      8.55 o 
   6  -1  13       87.36       89.55      7.70 o 
   7  -1  13      146.71      144.52     13.00 o 
  -6   0  13        5.83       15.72     13.91 o 
  -5   0  13       41.04       56.54     15.12 o 
  -4   0  13        3.65       -6.65     13.91 o 
  -3   0  13       54.66       48.07     13.91 o 
  -2   0  13       25.09       44.45     13.91 o 
  -1   0  13      167.97      166.21      7.11 o 
   0   0  13        0.96        3.93      9.98 o 
   1   0  13      105.80      112.17     11.49 o 
   2   0  13        4.78        1.53      6.52 o 
   3   0  13       14.00       11.63      6.71 o 
   4   0  13       17.89       15.43      6.30 o 
   5   0  13        6.73        9.96      5.96 o 
   6   0  13        0.11        2.76      6.09 o 
   7   0  13       12.76        8.16     11.79 o 
  -6   1  13        0.66        3.93     13.91 o 
  -5   1  13        5.28        5.74     13.61 o 
  -4   1  13        4.50        2.42     14.82 o 
  -3   1  13      123.83      120.03     14.82 o 
  -2   1  13        2.65        0.60     13.30 o 
  -1   1  13      182.19      189.82     22.22 o 
   0   1  13      111.34      122.45     13.61 o 
   1   1  13      175.03      165.69     12.40 o 
   2   1  13       44.55       34.47     10.88 o 
   3   1  13       79.94       81.84      3.67 o 
   4   1  13        0.82        0.77      6.02 o 
   5   1  13       52.93       61.65      6.49 o 
   6   1  13        4.49        9.07     10.88 o 
   7   1  13        2.79       -3.33     10.58 o 
  -5   2  13        0.11       -0.91     16.33 o 
  -4   2  13        0.02        6.95     16.33 o 
  -3   2  13       47.29       54.42     14.82 o 
  -2   2  13      164.94      161.15     16.02 o 
  -1   2  13        4.96       13.91     15.12 o 
   0   2  13       71.47       61.68     13.30 o 
   1   2  13       80.01      101.59     13.30 o 
   2   2  13      365.68      344.07     15.12 o 
   3   2  13      147.33      139.49      8.16 o 
   4   2  13      108.98      108.57      8.77 o 
   5   2  13        3.73        8.03      5.25 o 
   6   2  13        0.30       -0.60      9.07 o 
   7   2  13        0.29        1.21     12.09 o 
   8   2  13        0.07       10.58     13.61 o 
  -5   3  13       43.34       40.82     14.82 o 
  -4   3  13        3.31        2.12     14.51 o 
  -3   3  13      200.01      203.48     16.33 o 
  -2   3  13        2.43        6.95     14.21 o 
  -1   3  13       65.05       71.96     16.63 o 
   0   3  13       21.11       22.07     13.61 o 
   1   3  13      423.24      394.26     16.33 o 
   2   3  13       12.37       18.44     13.00 o 
   3   3  13      253.06      249.93      8.64 o 
   4   3  13       54.54       49.59     11.49 o 
   5   3  13      125.16      126.58      6.37 o 
   6   3  13       31.76       28.42     12.09 o 
   7   3  13        2.38        1.51     12.70 o 
   8   3  13        1.84        1.81     10.28 o 
  -4   4  13        3.82        2.12     15.72 o 
  -3   4  13       19.04       25.09     16.33 o 
  -2   4  13        0.15        5.14     13.00 o 
  -1   4  13     1074.21      981.42     25.40 o 
   0   4  13       20.27       21.52      3.53 o 
   1   4  13       25.41       43.54     14.21 o 
   2   4  13       15.36       15.72     11.79 o 
   3   4  13     2041.84     2007.31     20.25 o 
   4   4  13       10.68        9.54      6.61 o 
   5   4  13      539.26      567.97     10.42 o 
   6   4  13       15.23       27.21     13.00 o 
   7   4  13        1.45        7.86     12.40 o 
   8   4  13       13.39        6.35     11.19 o 
  -3   5  13        0.05        7.26     16.33 o 
  -2   5  13        0.04        2.12     15.12 o 
  -1   5  13        0.19        0.91     12.09 o 
   0   5  13        1.01        3.33     13.30 o 
   1   5  13      236.09      213.46     15.42 o 
   2   5  13        7.74        3.93     13.30 o 
   3   5  13      114.23      120.13     14.51 o 
   4   5  13       32.99       28.23      7.26 o 
   5   5  13      505.71      502.81     19.65 o 
   6   5  13        0.51       10.58     12.40 o 
   7   5  13      305.06      321.40     19.05 o 
  -2   6  13        0.35        0.60     14.82 o 
  -1   6  13        7.38       12.40     14.82 o 
   0   6  13       23.13       32.51      8.86 o 
   1   6  13        0.40       14.21     12.70 o 
   2   6  13       12.22       14.87      8.13 o 
   3   6  13        0.59        5.74      7.62 o 
   4   6  13       12.42        8.63      7.37 o 
   5   6  13        5.75       -0.30     13.00 o 
   6   6  13        0.00        3.93     12.09 o 
   7   6  13       20.39       19.05     13.00 o 
  -1   7  13        2.02        5.14     15.12 o 
   0   7  13       11.91        9.98     11.49 o 
   1   7  13        0.02        5.86      9.19 o 
   2   7  13        7.46       13.15      8.77 o 
   3   7  13        4.33        4.96      8.12 o 
   4   7  13        0.80        2.02      8.44 o 
   5   7  13        0.97        1.21     11.49 o 
   6   7  13        0.22        3.33     12.70 o 
   1   8  13        2.20        7.41      9.08 o 
   2   8  13       17.19       10.31      8.73 o 
   3   8  13        3.79        3.84      8.71 o 
   4   8  13       15.27       13.41     11.19 o 
   5   8  13        0.01        3.63     11.49 o 
  -3  -7  14        2.78        5.44     12.09 o 
  -2  -7  14        0.84        6.05     12.70 o 
  -1  -7  14        2.49        3.02     12.70 o 
   0  -7  14        0.24        0.60     14.51 o 
  -5  -6  14        0.84       10.88     12.40 o 
  -4  -6  14        0.40       -0.60     10.28 o 
  -3  -6  14       12.33        6.95     11.49 o 
  -2  -6  14        2.03       -1.81     10.88 o 
  -1  -6  14        0.19        0.91     12.40 o 
   0  -6  14        4.04        8.16     11.19 o 
   1  -6  14       33.12       44.14     14.21 o 
   2  -6  14        1.56        0.30     13.91 o 
  -5  -5  14        0.60        6.79      7.45 o 
  -4  -5  14       56.65       49.59     10.88 o 
  -3  -5  14       32.89       30.54     10.28 o 
  -2  -5  14       23.41       37.19     12.40 o 
  -1  -5  14       28.98       37.19     11.79 o 
   0  -5  14        7.33       17.23     12.40 o 
   1  -5  14        0.17        0.60     10.28 o 
   2  -5  14        2.65        4.54     12.70 o 
   3  -5  14        9.65       10.88     13.30 o 
  -6  -4  14        0.02       10.88     12.40 o 
  -5  -4  14       11.89       20.68      6.04 o 
  -4  -4  14       41.87       34.31      7.69 o 
  -3  -4  14       19.98       22.98     11.19 o 
  -2  -4  14      169.75      159.04     14.21 o 
  -1  -4  14       61.88       57.14     12.09 o 
   0  -4  14       83.36      101.59     13.30 o 
   1  -4  14       91.79       87.08     13.30 o 
   2  -4  14        2.51        4.84      9.98 o 
   3  -4  14       17.58       14.82     11.79 o 
   4  -4  14        0.04       10.28     12.70 o 
  -6  -3  14       51.20       53.82     14.51 o 
  -5  -3  14       47.80       53.21     12.40 o 
  -4  -3  14       34.66       36.58      8.09 o 
  -3  -3  14       55.39       54.16      8.00 o 
  -2  -3  14      270.92      268.52     14.51 o 
  -1  -3  14      401.39      372.93      9.40 o 
   0  -3  14      651.33      627.10     13.91 o 
   1  -3  14      284.55      267.76      7.89 o 
   2  -3  14       26.15       32.96     11.79 o 
   3  -3  14        0.85        3.63     10.28 o 
   4  -3  14       14.90       18.44      9.68 o 
   5  -3  14        7.14       13.30      9.98 o 
  -6  -2  14        1.40        6.05     14.21 o 
  -5  -2  14        4.51       16.02     13.30 o 
  -4  -2  14       18.90       15.72     12.40 o 
  -3  -2  14       51.67       52.61     12.40 o 
  -2  -2  14       26.16       29.93     11.19 o 
  -1  -2  14      312.43      312.90     12.09 o 
   0  -2  14       55.37       58.61      7.12 o 
   1  -2  14      486.33      458.15     27.21 o 
   2  -2  14      603.08      594.85     22.98 o 
   3  -2  14      792.03      784.85     12.71 o 
   4  -2  14       53.00       49.31      6.83 o 
   5  -2  14        0.00        1.81      9.98 o 
   6  -2  14       17.74       19.65      9.37 o 
  -6  -1  14        1.59        0.30     14.82 o 
  -5  -1  14        2.36       13.61     13.00 o 
  -4  -1  14        4.94        4.54     13.61 o 
  -3  -1  14       26.89       33.56     13.61 o 
  -2  -1  14       10.24       13.91     12.09 o 
  -1  -1  14        0.08        1.81     10.88 o 
   0  -1  14        0.85       -4.84      9.37 o 
   1  -1  14      187.54      181.73      8.91 o 
   2  -1  14       86.53       82.42      7.32 o 
   3  -1  14      150.35      152.93      8.31 o 
   4  -1  14       56.00       58.85      6.71 o 
   5  -1  14      412.21      430.68     11.21 o 
   6  -1  14       57.09       63.70      7.37 o 
  -6   0  14        0.40       -6.65     16.33 o 
  -5   0  14       13.00        3.63     14.21 o 
  -4   0  14       17.45       20.86     14.82 o 
  -3   0  14       44.44       40.51     14.82 o 
  -2   0  14       20.91       20.56     13.00 o 
  -1   0  14        4.35        6.35     12.40 o 
   0   0  14       11.63       10.28     11.19 o 
   1   0  14      443.27      437.20     15.72 o 
   2   0  14        0.56       -3.06      6.93 o 
   3   0  14       20.09       18.75      6.84 o 
   4   0  14        8.18        5.10      6.37 o 
   5   0  14        7.52       15.51      5.85 o 
   6   0  14        0.27       -2.28      5.88 o 
   7   0  14       47.68       55.03     11.19 o 
  -5   1  14        3.06        2.12     16.02 o 
  -4   1  14        3.15        1.51     15.72 o 
  -3   1  14        1.53        7.56     14.82 o 
  -2   1  14        2.27       11.19     13.91 o 
  -1   1  14        5.82        5.33      3.50 o 
   0   1  14       24.45       35.07     12.70 o 
   1   1  14       58.45       62.28     12.70 o 
   2   1  14       17.04        8.77     11.79 o 
   3   1  14      413.80      413.17      9.23 o 
   4   1  14        1.48        1.71      6.43 o 
   5   1  14       19.63       24.79      5.74 o 
   6   1  14        0.01       -0.91     10.28 o 
   7   1  14        0.00        8.77     12.70 o 
  -5   2  14       22.46       22.68     17.23 o 
  -4   2  14       31.87       27.51     16.63 o 
  -3   2  14       31.86       25.40     13.61 o 
  -2   2  14        0.06        7.26     13.61 o 
  -1   2  14        2.10        2.42     13.91 o 
   0   2  14       50.16       46.86     13.91 o 
   1   2  14      397.05      371.59     16.63 o 
   2   2  14        8.07        0.00     12.70 o 
   3   2  14      240.68      246.81      7.78 o 
   4   2  14        0.11        3.15      6.09 o 
   5   2  14        8.22        6.99      5.32 o 
   6   2  14        0.36        6.35     11.79 o 
   7   2  14        0.18        2.12     11.79 o 
  -4   3  14        2.86        9.98     16.02 o 
  -3   3  14       12.95       15.12     14.51 o 
  -2   3  14        0.20       16.02     15.72 o 
  -1   3  14      825.82      829.95     24.49 o 
   0   3  14        0.88        3.33     13.91 o 
   1   3  14      473.34      496.76     19.05 o 
   2   3  14       27.03       23.58     11.79 o 
   3   3  14       12.97       19.61      6.82 o 
   4   3  14        0.23       -1.64      5.72 o 
   5   3  14        2.07        2.88      4.92 o 
   6   3  14        0.65       -0.60     10.28 o 
   7   3  14        0.04       -2.42     10.28 o 
  -4   4  14        5.82        9.68     16.33 o 
  -3   4  14      153.15      138.48     17.23 o 
  -2   4  14       12.09       18.14     16.02 o 
  -1   4  14       11.29       15.72     13.00 o 
   0   4  14        2.57       -3.02     14.51 o 
   1   4  14     1540.57     1383.55     27.21 o 
   2   4  14        0.08       -2.72     14.21 o 
   3   4  14      957.47      943.22     24.49 o 
   4   4  14       86.26       86.06      7.76 o 
   5   4  14       17.53       20.60      5.25 o 
   6   4  14       13.97       15.12     11.19 o 
   7   4  14       31.58       38.10     12.70 o 
  -3   5  14        1.18        9.37     13.00 o 
  -2   5  14       19.78       21.47     14.51 o 
  -1   5  14        1.32       -0.91     12.09 o 
   0   5  14        0.59        3.33     14.82 o 
   1   5  14        7.58       26.61     13.30 o 
   2   5  14       17.76        8.16     12.70 o 
   3   5  14      172.25      166.55      9.73 o 
   4   5  14       25.67       20.33      7.45 o 
   5   5  14      329.07      304.77     16.93 o 
   6   5  14       63.72       84.05     14.21 o 
   7   5  14        6.85        8.77     12.09 o 
  -2   6  14        0.53        6.05     15.72 o 
  -1   6  14        0.01       -3.33     14.21 o 
   0   6  14       14.32       15.52      9.40 o 
   1   6  14       30.74       33.56     13.00 o 
   2   6  14        0.82        4.79      8.87 o 
   3   6  14       37.56       39.69      8.87 o 
   4   6  14       72.45       79.96      8.87 o 
   5   6  14        8.76        3.33     12.70 o 
   6   6  14       28.14       19.35     13.30 o 
   7   6  14       18.53       22.07     11.19 o 
   0   7  14        0.01       11.19     11.19 o 
   1   7  14        2.99       12.39      8.56 o 
   2   7  14        0.80        4.30      8.35 o 
   3   7  14        0.01        2.53      8.23 o 
   4   7  14        5.96       11.23      8.66 o 
   5   7  14       15.22       15.72     13.30 o 
   6   7  14       17.07       18.44     11.79 o 
   2   8  14        3.80        6.46      8.33 o 
   3   8  14       13.42       18.77      8.61 o 
   4   8  14        3.12        8.22      8.86 o 
   5   8  14        0.00        1.81     13.30 o 
  -2  -7  15        1.40       -3.63     13.30 o 
  -4  -6  15        2.63        3.02     11.49 o 
  -3  -6  15        2.12       10.28     10.58 o 
  -2  -6  15        6.95       12.70     10.58 o 
  -1  -6  15       21.31       18.14     13.00 o 
   0  -6  15        9.01        8.77     12.09 o 
   1  -6  15        3.97        3.33     13.30 o 
  -5  -5  15       28.75       33.26      9.98 o 
  -4  -5  15        0.68        7.56      9.98 o 
  -3  -5  15       20.31       28.12     11.79 o 
  -2  -5  15        3.81       -1.81     10.88 o 
  -1  -5  15        0.06        7.86     10.28 o 
   0  -5  15        1.63        6.05     12.70 o 
   1  -5  15        0.19        0.91     11.79 o 
   2  -5  15        2.73        6.95     12.70 o 
   3  -5  15        5.75       13.00     13.00 o 
  -5  -4  15      110.12      113.99     12.09 o 
  -4  -4  15      112.93      126.38     13.61 o 
  -3  -4  15      119.18      125.47     13.91 o 
  -2  -4  15        2.27       -2.12     10.28 o 
  -1  -4  15        1.75        7.86     11.79 o 
   0  -4  15       29.34       32.05     11.79 o 
   1  -4  15       17.17       10.58     12.70 o 
   2  -4  15        0.20        6.35     11.49 o 
   3  -4  15        0.08        0.60     11.79 o 
   4  -4  15        0.04       -2.12     10.58 o 
  -6  -3  15        0.52       10.28     13.91 o 
  -5  -3  15       10.05       10.37      8.02 o 
  -4  -3  15      166.44      183.40     10.05 o 
  -3  -3  15      524.76      515.16     12.47 o 
  -2  -3  15      417.70      432.37     13.91 o 
  -1  -3  15      764.89      747.08     12.52 o 
   0  -3  15       16.69       16.38      6.31 o 
   1  -3  15       20.94       21.82      5.43 o 
   2  -3  15      131.08      122.75     13.91 o 
   3  -3  15        2.35       -2.72     10.58 o 
   4  -3  15        0.00        7.56     11.49 o 
   5  -3  15        2.02        4.84     11.19 o 
  -6  -2  15        0.34       15.42     15.12 o 
  -5  -2  15       34.96       29.03     14.21 o 
  -4  -2  15        7.90       10.28     12.09 o 
  -3  -2  15       76.50       74.38     12.70 o 
  -2  -2  15        0.04        7.56     10.88 o 
  -1  -2  15      626.36      612.74     12.69 o 
   0  -2  15      236.76      219.79      9.43 o 
   1  -2  15     1830.49     1803.06     18.23 o 
   2  -2  15       87.26       85.06      7.38 o 
   3  -2  15        3.35        5.02      6.04 o 
   4  -2  15       49.22       48.35      6.97 o 
   5  -2  15       52.54       44.14      9.68 o 
   6  -2  15        7.63        3.33      9.07 o 
  -6  -1  15        0.28        2.12     13.91 o 
  -5  -1  15        0.57       -1.51     15.42 o 
  -4  -1  15        0.52       -4.23     14.21 o 
  -3  -1  15        2.45       -1.51     12.70 o 
  -2  -1  15       46.62       45.35     12.70 o 
  -1  -1  15        5.31       12.40     11.19 o 
   0  -1  15       49.06       45.95      7.90 o 
   1  -1  15      324.29      297.61     10.29 o 
   2  -1  15        5.63        5.47      6.90 o 
   3  -1  15      649.61      641.17     12.56 o 
   4  -1  15      155.63      152.83      9.22 o 
   5  -1  15       23.85       20.46      9.83 o 
   6  -1  15        0.00        2.62      6.80 o 
  -5   0  15        0.00       -6.35     15.12 o 
  -4   0  15        6.11        5.44     13.00 o 
  -3   0  15        2.16       -3.63     12.70 o 
  -2   0  15       50.14       59.56     14.82 o 
  -1   0  15      151.86      149.97     14.82 o 
   0   0  15       39.12       31.75     11.79 o 
   1   0  15       15.23       18.44     10.88 o 
   2   0  15       68.21       69.26      8.12 o 
   3   0  15       10.53        8.89      6.73 o 
   4   0  15        0.56        3.17      6.41 o 
   5   0  15       40.60       38.10      6.75 o 
   6   0  15       10.04       14.01      6.65 o 
   7   0  15        9.32        5.44     12.09 o 
  -5   1  15       13.01       12.70     17.23 o 
  -4   1  15        9.17       11.49     13.00 o 
  -3   1  15       57.66       71.05     15.12 o 
  -2   1  15       92.56       84.96     15.42 o 
  -1   1  15       67.07       71.66     14.21 o 
   0   1  15       41.01       51.40     13.30 o 
   1   1  15       63.00       63.19     12.09 o 
   2   1  15       34.54       35.37     12.40 o 
   3   1  15       48.26       45.65      3.88 o 
   4   1  15       21.47       20.82      6.53 o 
   5   1  15        4.12        2.08      6.26 o 
   6   1  15        0.20       -4.84     10.58 o 
   7   1  15        6.29       11.19      9.68 o 
  -5   2  15      119.68      122.75     19.96 o 
  -4   2  15        0.11       -2.72     16.33 o 
  -3   2  15       99.22      107.03     15.12 o 
  -2   2  15       96.16       75.59     14.51 o 
  -1   2  15       82.29      101.29     16.02 o 
   0   2  15       43.94       40.21     15.12 o 
   1   2  15       53.44       74.08     13.91 o 
   2   2  15       13.71       14.21     13.30 o 
   3   2  15       23.72       28.56      5.91 o 
   4   2  15        1.30        1.81      6.31 o 
   5   2  15       50.71       46.72      5.98 o 
   6   2  15        3.48        3.93     10.28 o 
   7   2  15        0.60       -8.77     13.00 o 
  -4   3  15        0.33        3.02     17.23 o 
  -3   3  15      526.98      544.83     24.19 o 
  -2   3  15        0.15        8.77     13.61 o 
  -1   3  15      878.26      847.79     24.79 o 
   0   3  15      193.14      171.43     15.72 o 
   1   3  15       36.23       45.05     13.30 o 
   2   3  15       61.55       55.03     12.70 o 
   3   3  15       96.82       97.68      7.74 o 
   4   3  15        6.94        4.82      5.48 o 
   5   3  15        0.35       -0.52      5.23 o 
   6   3  15        1.12        5.74     12.40 o 
   7   3  15        2.62        2.12     11.49 o 
  -3   4  15        6.06        8.47     16.02 o 
  -2   4  15        9.00       11.79     14.51 o 
  -1   4  15      437.17      445.96     21.47 o 
   0   4  15        7.36        6.05     13.91 o 
   1   4  15     1102.55     1096.62     26.00 o 
   2   4  15      217.85      201.97     16.93 o 
   3   4  15        0.35       -0.12      7.60 o 
   4   4  15      101.94       93.33      7.63 o 
   5   4  15      118.98      126.18      7.12 o 
   6   4  15        1.27        5.44     10.28 o 
   7   4  15        2.67        0.91      9.68 o 
  -2   5  15        3.66       14.21     12.09 o 
  -1   5  15        0.41        8.77     12.09 o 
   0   5  15       15.13        6.65     13.61 o 
   1   5  15       45.16       49.59     13.30 o 
   2   5  15       64.55       59.56     13.00 o 
   3   5  15      218.41      206.01      9.81 o 
   4   5  15       39.64       43.64      7.35 o 
   5   5  15       73.45       69.54     13.61 o 
   6   5  15       15.08        8.47     11.19 o 
   7   5  15        9.67       10.28     10.28 o 
  -1   6  15        0.21       -2.42     13.00 o 
   0   6  15        0.19        3.24      8.86 o 
   1   6  15       11.53       13.00     11.49 o 
   2   6  15       11.75       18.67      9.25 o 
   3   6  15       32.84       42.97      9.28 o 
   4   6  15       10.96       14.17      7.62 o 
   5   6  15        5.53        4.54     12.40 o 
   6   6  15        0.10       -1.21     12.09 o 
   7   6  15        6.72       -1.21     13.61 o 
   0   7  15       15.86       21.77     14.21 o 
   1   7  15       17.27       32.05     10.05 o 
   2   7  15       10.39       11.20      9.40 o 
   3   7  15       10.82       14.83      7.69 o 
   4   7  15        0.35        1.39      8.52 o 
   5   7  15       14.03       20.86     13.61 o 
   6   7  15        1.41       -1.21     10.28 o 
   3   8  15        1.82        1.73      9.04 o 
   4   8  15        1.64       -4.62      9.56 o 
  -3  -6  16       12.59       15.12     11.79 o 
  -2  -6  16        0.14        0.30     11.49 o 
  -1  -6  16        6.90       11.79     12.70 o 
   0  -6  16        1.41        0.60     11.49 o 
   1  -6  16        6.77        3.02     14.21 o 
  -4  -5  16        1.88       -0.91     11.49 o 
  -3  -5  16       16.96       22.07     10.28 o 
  -2  -5  16        2.31        2.12     12.09 o 
  -1  -5  16       11.02       15.72     12.09 o 
   0  -5  16        6.07       18.44     12.09 o 
   1  -5  16        3.02        3.33     11.49 o 
   2  -5  16        4.07        5.14     12.40 o 
  -5  -4  16       40.82       36.58     10.28 o 
  -4  -4  16        0.77       -1.51     10.88 o 
  -3  -4  16        8.27        7.26     11.79 o 
  -2  -4  16       13.41       11.19     10.58 o 
  -1  -4  16       22.27       15.12     10.88 o 
   0  -4  16       31.50       23.58     10.88 o 
   1  -4  16       50.92       58.66     13.61 o 
   2  -4  16        0.89        0.91     12.09 o 
   3  -4  16        0.71       -0.30     10.58 o 
   4  -4  16       10.98       18.14     11.79 o 
  -5  -3  16      136.91      119.00      9.71 o 
  -4  -3  16       97.24      108.27     13.45 o 
  -3  -3  16      295.56      278.48     11.15 o 
  -2  -3  16       23.41       29.67      7.14 o 
  -1  -3  16       22.56       15.72     12.09 o 
   0  -3  16       37.65       40.18      6.49 o 
   1  -3  16       26.75       20.86     10.58 o 
   2  -3  16       21.38       23.28     12.40 o 
   3  -3  16       16.97       12.40     11.49 o 
   4  -3  16        3.59        4.84      9.98 o 
   5  -3  16        0.31       -7.56     10.58 o 
  -5  -2  16        4.19        4.84     13.00 o 
  -4  -2  16       50.92       46.86     13.61 o 
  -3  -2  16      142.16      156.62     14.51 o 
  -2  -2  16        7.61       11.49     11.19 o 
  -1  -2  16      566.66      550.67     29.93 o 
   0  -2  16      452.89      436.82     11.18 o 
   1  -2  16        2.25        3.82      6.71 o 
   2  -2  16        6.24        8.08      6.21 o 
   3  -2  16       87.00       83.69      7.44 o 
   4  -2  16        8.86       10.28      9.68 o 
   5  -2  16        1.97       -0.91     10.58 o 
  -5  -1  16        5.97        5.74     13.00 o 
  -4  -1  16        1.60        2.42     13.30 o 
  -3  -1  16        3.94        6.65     11.49 o 
  -2  -1  16       53.85       42.93     12.40 o 
  -1  -1  16       45.20       43.54     11.79 o 
   0  -1  16       18.38       21.15      8.48 o 
   1  -1  16       71.89       76.04      8.91 o 
   2  -1  16      284.91      291.69      9.90 o 
   3  -1  16        4.73        6.69      6.59 o 
   4  -1  16       39.76       35.37      6.73 o 
   5  -1  16        1.41        1.14      6.28 o 
   6  -1  16        4.03        5.30      6.52 o 
  -5   0  16        4.75       -1.21     16.33 o 
  -4   0  16       10.00        6.65     15.42 o 
  -3   0  16       79.53       81.63     15.12 o 
  -2   0  16        1.36        7.56     12.09 o 
  -1   0  16        2.93        2.12     12.70 o 
   0   0  16        6.69        2.42     12.09 o 
   1   0  16       18.63       19.96     12.40 o 
   2   0  16       21.55       18.37      7.75 o 
   3   0  16        4.09        6.32      6.52 o 
   4   0  16        9.52        8.83      7.05 o 
   5   0  16        0.54        5.72      6.30 o 
   6   0  16       16.24       18.14      9.98 o 
  -5   1  16        2.74        1.21     16.02 o 
  -4   1  16        4.29       -0.91     14.21 o 
  -3   1  16       40.36       41.12     13.30 o 
  -2   1  16        0.03        8.47     14.51 o 
  -1   1  16       78.23       73.17     14.21 o 
   0   1  16        6.06       -1.51     13.30 o 
   1   1  16      106.97       93.43     14.21 o 
   2   1  16       24.94       17.23     11.49 o 
   3   1  16       32.71       27.41      6.93 o 
   4   1  16        8.14        8.93      6.16 o 
   5   1  16       22.62       22.07      6.59 o 
   6   1  16       14.45       24.19     12.09 o 
   7   1  16        0.63       -1.81     11.79 o 
  -4   2  16       22.03       31.75     17.23 o 
  -3   2  16        1.64        3.33     13.30 o 
  -2   2  16        0.34       16.02     14.82 o 
  -1   2  16        2.79       14.82     14.51 o 
   0   2  16        7.50        4.23     14.51 o 
   1   2  16       49.16       60.17     13.00 o 
   2   2  16       12.28        8.77     13.91 o 
   3   2  16        6.91       11.26      5.38 o 
   4   2  16       61.08       63.52     11.19 o 
   5   2  16       12.60        9.37      5.98 o 
   6   2  16        5.40       -0.60      9.68 o 
   7   2  16        4.62        6.95     12.09 o 
  -4   3  16        8.40       16.93     16.93 o 
  -3   3  16      283.87      283.60     21.16 o 
  -2   3  16       30.97       27.51     15.72 o 
  -1   3  16       29.45       29.93     15.42 o 
   0   3  16        0.00       -4.54     12.40 o 
   1   3  16       99.86      105.52     15.12 o 
   2   3  16       34.15       31.75     11.79 o 
   3   3  16       71.50       80.98      7.32 o 
   4   3  16        1.60        5.74      9.98 o 
   5   3  16        8.03        9.88      5.95 o 
   6   3  16       12.14       17.54     12.70 o 
   7   3  16        8.32       15.72     13.30 o 
  -3   4  16       37.01       65.61     17.84 o 
  -2   4  16       49.99       55.93     16.33 o 
  -1   4  16      168.03      171.43     18.44 o 
   0   4  16       10.37        9.37     13.30 o 
   1   4  16       18.48       22.68     11.49 o 
   2   4  16        0.24       -3.02     13.61 o 
   3   4  16       37.44       28.45      7.26 o 
   4   4  16       34.51       45.25      7.22 o 
   5   4  16        0.02       -1.81     12.70 o 
   6   4  16        5.51       -0.60     11.49 o 
   7   4  16        3.29        3.93     11.79 o 
  -2   5  16        8.82       11.79     15.42 o 
  -1   5  16        5.27        8.47     12.09 o 
   0   5  16       84.88       84.96     14.21 o 
   1   5  16        0.70        2.42     12.40 o 
   2   5  16        2.40       -3.02     12.70 o 
   3   5  16       22.39       24.05      8.20 o 
   4   5  16       16.27       10.86      7.60 o 
   5   5  16        5.42        2.72     11.19 o 
   6   5  16        0.02       -0.60     10.88 o 
   7   5  16        1.71        6.65     11.79 o 
  -1   6  16        0.01        3.02     12.09 o 
   0   6  16        5.81       13.18     12.25 o 
   1   6  16       22.92       12.70     12.70 o 
   2   6  16        4.22        6.77      8.42 o 
   3   6  16        0.85        3.84      9.04 o 
   4   6  16        5.32        4.09      8.52 o 
   5   6  16        7.05       19.65     13.61 o 
   6   6  16        3.17        1.51     12.09 o 
   1   7  16       19.14       31.44     13.61 o 
   2   7  16        2.05        4.92      9.21 o 
   3   7  16        0.54        0.48      8.86 o 
   4   7  16        3.94        5.78      7.80 o 
   5   7  16       11.05       21.47     14.21 o 
  -2  -6  17        0.24        9.68     13.91 o 
  -1  -6  17        0.85        6.65     11.19 o 
   0  -6  17        0.53        1.21     11.49 o 
  -4  -5  17        5.91       10.88     12.09 o 
  -3  -5  17        3.79        5.14     11.19 o 
  -2  -5  17        1.15       -4.54     10.58 o 
  -1  -5  17        0.17       -4.84     12.40 o 
   0  -5  17        1.07        3.93     10.88 o 
   1  -5  17        0.62       -5.74      9.98 o 
   2  -5  17        0.49       -1.21     13.30 o 
  -4  -4  17       25.21       22.68      9.98 o 
  -3  -4  17        2.45        3.93     12.40 o 
  -2  -4  17       26.94       37.19     12.40 o 
  -1  -4  17       14.50       12.09     11.19 o 
   0  -4  17        3.24       11.49     13.00 o 
   1  -4  17        4.46       14.21     10.28 o 
   2  -4  17       17.89       34.77     11.79 o 
   3  -4  17        3.09       -3.02     10.58 o 
  -5  -3  17      110.32      100.22      9.34 o 
  -4  -3  17       41.58       41.14      9.19 o 
  -3  -3  17        0.09        0.76      7.70 o 
  -2  -3  17       10.68        7.56     11.49 o 
  -1  -3  17       56.16       44.45     12.70 o 
   0  -3  17        0.15        3.33     12.09 o 
   1  -3  17        3.57       14.51     12.40 o 
   2  -3  17        5.75        0.30     11.49 o 
   3  -3  17        0.50        3.33     11.49 o 
   4  -3  17        5.03        3.63      9.68 o 
  -5  -2  17       31.27       31.75     13.30 o 
  -4  -2  17        0.32        4.23     13.00 o 
  -3  -2  17      175.33      150.57     14.51 o 
  -2  -2  17      183.93      185.70     10.20 o 
  -1  -2  17        0.09        2.45      7.26 o 
   0  -2  17       26.90       23.59      6.93 o 
   1  -2  17       11.69       13.14      6.75 o 
   2  -2  17       60.00       64.58      7.04 o 
   3  -2  17        7.77        4.80      6.26 o 
   4  -2  17        0.03        0.60     10.88 o 
   5  -2  17        0.26       -1.21      9.68 o 
  -5  -1  17        0.00        1.51     15.72 o 
  -4  -1  17        0.46       -3.02     13.00 o 
  -3  -1  17       12.85       14.82     13.30 o 
  -2  -1  17        0.00        1.21     11.79 o 
  -1  -1  17       79.52       87.68     12.09 o 
   0  -1  17       55.81       58.04      8.09 o 
   1  -1  17        7.51        9.72      7.75 o 
   2  -1  17       25.54       23.97      6.80 o 
   3  -1  17       17.73       19.68      6.62 o 
   4  -1  17        3.75        1.66      6.63 o 
   5  -1  17        5.04        5.67      6.80 o 
   6  -1  17        0.00       -3.93      8.47 o 
  -5   0  17        5.94       -6.65     13.00 o 
  -4   0  17        3.29        6.95     14.21 o 
  -3   0  17       15.30       21.77     12.40 o 
  -2   0  17       11.74       17.84     12.70 o 
  -1   0  17        0.52        3.63     12.09 o 
   0   0  17        8.58        4.84     12.09 o 
   1   0  17      157.57      159.34     13.00 o 
   2   0  17       16.25       11.64      7.48 o 
   3   0  17        0.71        2.39      6.62 o 
   4   0  17        6.24        2.53      7.26 o 
   5   0  17        3.18        4.27      6.46 o 
   6   0  17        0.50        1.81      9.68 o 
  -4   1  17        0.45        6.95     16.02 o 
  -3   1  17       10.21        7.26     13.61 o 
  -2   1  17        0.00       15.12     15.12 o 
  -1   1  17       87.90       92.82     15.12 o 
   0   1  17        5.95        0.30     13.30 o 
   1   1  17       20.58       15.12     11.79 o 
   2   1  17        1.52        4.23     11.19 o 
   3   1  17      128.63      130.25      8.61 o 
   4   1  17       82.91       85.14      7.96 o 
   5   1  17       13.45       10.14      6.31 o 
   6   1  17       11.19       15.72     11.79 o 
  -4   2  17        2.50        5.74     17.23 o 
  -3   2  17        7.41        2.72     14.21 o 
  -2   2  17        0.46       -6.05     15.42 o 
  -1   2  17        1.11        3.93     12.09 o 
   0   2  17        4.08        5.74     13.00 o 
   1   2  17       20.54       29.93     13.61 o 
   2   2  17       18.46       16.33     13.30 o 
   3   2  17       46.31       39.61     10.58 o 
   4   2  17       10.21        7.27      6.82 o 
   5   2  17       10.32        8.26      5.93 o 
   6   2  17       27.75       31.44     11.19 o 
   7   2  17       22.51       29.93     12.09 o 
  -3   3  17        5.41        6.95     14.21 o 
  -2   3  17        0.02       18.44     16.63 o 
  -1   3  17       33.13       27.21     13.00 o 
   0   3  17        3.31        0.91     12.40 o 
   1   3  17        1.49        5.74     11.19 o 
   2   3  17        4.01        1.81     12.40 o 
   3   3  17        8.86        8.72      6.59 o 
   4   3  17        1.21        9.07     12.70 o 
   5   3  17       23.57       26.66      6.53 o 
   6   3  17       13.25       20.26     13.30 o 
   7   3  17        0.51        4.23     13.91 o 
  -3   4  17       22.44       19.05     15.72 o 
  -2   4  17        0.36       12.09     15.72 o 
  -1   4  17       71.71       62.89     15.72 o 
   0   4  17        0.13        3.93     13.30 o 
   1   4  17       13.22        8.16     13.61 o 
   2   4  17       17.12       14.21     12.70 o 
   3   4  17       22.34       20.79      7.66 o 
   4   4  17        1.51        1.81     12.70 o 
   5   4  17       12.90        9.68     13.61 o 
   6   4  17        0.12        2.72     11.19 o 
   7   4  17        0.02       -1.81     12.09 o 
  -2   5  17        4.94        9.37     16.93 o 
  -1   5  17        0.18       -0.60     13.30 o 
   0   5  17        2.08        5.74     14.21 o 
   1   5  17       27.11       28.42     14.21 o 
   2   5  17        1.35       -1.51     13.91 o 
   3   5  17       63.88       61.68      9.05 o 
   4   5  17       44.04       45.96      7.91 o 
   5   5  17        0.11        6.65     12.09 o 
   6   5  17       11.67       17.84     12.70 o 
  -1   6  17        3.31        4.23     13.91 o 
   0   6  17       14.97       22.98     14.82 o 
   1   6  17       35.19       42.33     15.12 o 
   2   6  17       10.07       17.42     14.66 o 
   3   6  17        0.04       -4.72      7.80 o 
   4   6  17        1.97        3.88      7.90 o 
   5   6  17        7.09       10.58     14.21 o 
   6   6  17       21.07       22.37     14.21 o 
   1   7  17        9.72       18.75     12.40 o 
   2   7  17       19.49       29.41     10.58 o 
   3   7  17       34.24       34.79     10.37 o 
   4   7  17        7.49       12.36      8.91 o 
   5   7  17       26.39       30.84     12.70 o 
  -3  -5  18        0.51        2.12     12.40 o 
  -2  -5  18       21.02       16.63     13.30 o 
  -1  -5  18        7.34       12.09     13.00 o 
   0  -5  18        2.34        4.23     13.61 o 
   1  -5  18        6.77        3.33     13.30 o 
  -4  -4  18        3.06        2.72     11.79 o 
  -3  -4  18        8.72        2.72     12.40 o 
  -2  -4  18        0.04       -2.42     11.79 o 
  -1  -4  18        0.67        1.21     12.40 o 
   0  -4  18       41.90       49.89     13.30 o 
   1  -4  18        3.72       10.58     13.30 o 
   2  -4  18        7.40       19.05     11.19 o 
   3  -4  18        0.20        6.05     12.09 o 
  -4  -3  18       16.11       21.77     10.88 o 
  -3  -3  18        2.10        1.81     12.40 o 
  -2  -3  18        2.98       -0.30     12.70 o 
  -1  -3  18        0.23       -1.51     12.09 o 
   0  -3  18        2.29        5.14     12.09 o 
   1  -3  18        2.72        4.84      9.68 o 
   2  -3  18        4.23        1.81     11.19 o 
   3  -3  18        4.84        5.74     10.28 o 
   4  -3  18        1.80        9.68      9.98 o 
  -4  -2  18       44.17       50.79     14.51 o 
  -3  -2  18        0.93       -1.51     11.79 o 
  -2  -2  18      117.31      112.21      9.38 o 
  -1  -2  18       15.35       17.30      7.54 o 
   0  -2  18        1.40        1.33      7.19 o 
   1  -2  18       14.58       15.29      6.68 o 
   2  -2  18        6.77        7.14      6.43 o 
   3  -2  18        0.68       -3.02      9.68 o 
   4  -2  18        2.33       -1.51     10.88 o 
   5  -2  18        4.41        7.86      9.07 o 
  -4  -1  18        0.82        1.51     14.82 o 
  -3  -1  18        2.39        9.37     13.61 o 
  -2  -1  18       27.24       26.30     11.79 o 
  -1  -1  18       34.77       46.86     11.79 o 
   0  -1  18       49.65       52.81      7.90 o 
   1  -1  18       15.29       19.42      7.26 o 
   2  -1  18       23.49       26.07      7.10 o 
   3  -1  18       99.30      103.23      8.35 o 
   4  -1  18        0.11        3.86      6.62 o 
   5  -1  18        0.66       -2.96      6.62 o 
  -4   0  18        6.88       17.54     13.91 o 
  -3   0  18        6.63        6.05     15.12 o 
  -2   0  18        0.63        8.77     13.91 o 
  -1   0  18        3.40        6.95     11.49 o 
   0   0  18       75.66       60.77     12.09 o 
   1   0  18       14.06       21.16     12.09 o 
   2   0  18       24.28       23.87      8.00 o 
   3   0  18        0.53        0.60      7.06 o 
   4   0  18        2.94        0.52      6.75 o 
   5   0  18       50.90       50.08      7.35 o 
   6   0  18        0.70        0.91      9.68 o 
  -4   1  18        0.04        9.37     16.93 o 
  -3   1  18       10.03        6.65     15.12 o 
  -2   1  18       69.83       74.68     16.33 o 
  -1   1  18       24.02       23.89     13.91 o 
   0   1  18       88.31       71.05     13.00 o 
   1   1  18        2.32        4.84     11.19 o 
   2   1  18      125.70      124.27     14.21 o 
   3   1  18        1.24        7.01      6.95 o 
   4   1  18       79.17       70.78      7.98 o 
   5   1  18        3.90        5.43      6.71 o 
   6   1  18        0.21        3.02     11.79 o 
  -4   2  18        0.24        4.23     17.84 o 
  -3   2  18        0.18       12.09     15.12 o 
  -2   2  18        1.08        3.02     15.42 o 
  -1   2  18        0.55        3.02     14.82 o 
   0   2  18       63.28       63.19     13.00 o 
   1   2  18       19.54       20.26     13.00 o 
   2   2  18      145.01      114.59     13.91 o 
   3   2  18        0.28        2.72     11.19 o 
   4   2  18       14.22       14.91      7.16 o 
   5   2  18       19.01       15.43      6.59 o 
   6   2  18       59.30       53.52     10.88 o 
  -3   3  18        0.88        4.23     14.82 o 
  -2   3  18        1.90        8.16     12.40 o 
  -1   3  18        0.82       19.65     16.02 o 
   0   3  18        1.44       -2.42     13.91 o 
   1   3  18        1.66        5.74     12.70 o 
   2   3  18        1.42        3.33     13.91 o 
   3   3  18        3.75        5.44      8.77 o 
   4   3  18       51.05       40.21     10.88 o 
   5   3  18        1.26        1.59      5.87 o 
   6   3  18        0.68        6.65     13.00 o 
  -2   4  18        0.17        7.26     14.51 o 
  -1   4  18       33.27       39.31     13.30 o 
   0   4  18        0.01       -4.23     13.61 o 
   1   4  18        0.04        9.37     12.70 o 
   2   4  18        0.60        0.30     11.79 o 
   3   4  18       14.37       17.85      7.82 o 
   4   4  18        0.21       -1.81     12.09 o 
   5   4  18        3.87       -3.93     12.09 o 
   6   4  18        1.53        1.21     11.19 o 
  -1   5  18        2.40       -7.26     14.82 o 
   0   5  18        0.20       -0.25     10.20 o 
   1   5  18        8.10       17.23     13.30 o 
   2   5  18        5.54        9.07     15.12 o 
   3   5  18       15.82       17.34      8.64 o 
   4   5  18        9.88       21.77     13.91 o 
   5   5  18        4.14        1.81     13.91 o 
   6   5  18        0.00       -1.51     14.82 o 
   0   6  18       16.78       26.30     12.70 o 
   1   6  18        0.20        0.91     10.88 o 
   2   6  18        2.66        5.23      8.72 o 
   3   6  18        1.31        9.56      8.77 o 
   4   6  18        9.70        8.98      8.31 o 
   5   6  18       19.82       20.86     10.88 o 
   2   7  18        7.40        8.75      9.59 o 
   3   7  18       33.53       47.15      9.38 o 
   4   7  18        0.51        0.30      9.16 o 
  -2  -5  19        0.59       -0.30     13.91 o 
  -1  -5  19        0.00       -2.12     10.58 o 
   0  -5  19        4.73        1.81     12.09 o 
  -3  -4  19        1.90       13.91     11.49 o 
  -2  -4  19        0.12        0.00     11.19 o 
  -1  -4  19        0.07       -5.44     13.30 o 
   0  -4  19        0.07       -0.91      9.68 o 
   1  -4  19        2.96        7.86      9.98 o 
   2  -4  19        1.94       19.05     14.21 o 
  -4  -3  19        2.15       -0.60     11.19 o 
  -3  -3  19       15.99       17.84     10.58 o 
  -2  -3  19        5.77        0.00      9.98 o 
  -1  -3  19       16.61       17.84     11.49 o 
   0  -3  19       13.46        7.86     12.70 o 
   1  -3  19       14.01       18.14     12.09 o 
   2  -3  19        4.89        5.74     12.40 o 
   3  -3  19        5.66        6.65     11.19 o 
  -4  -2  19       18.41       26.30     13.61 o 
  -3  -2  19        4.62        1.51     11.49 o 
  -2  -2  19        0.54        5.74      7.47 o 
  -1  -2  19        1.40        2.76      7.45 o 
   0  -2  19        5.78        5.25      7.70 o 
   1  -2  19       21.25       16.37      7.12 o 
   2  -2  19       10.80       12.70     12.40 o 
   3  -2  19        4.91        3.93     12.09 o 
   4  -2  19        9.62       13.91      9.68 o 
  -4  -1  19       19.10       22.68     13.30 o 
  -3  -1  19        0.05        7.86     13.61 o 
  -2  -1  19        0.05        6.95     13.00 o 
  -1  -1  19       11.51       10.28     11.19 o 
   0  -1  19        0.44        2.47      8.39 o 
   1  -1  19       72.51       68.08      8.61 o 
   2  -1  19        4.26        5.24      7.05 o 
   3  -1  19        2.54        1.72      7.35 o 
   4  -1  19        1.85        9.86      7.18 o 
   5  -1  19        0.11        2.42      9.68 o 
  -4   0  19        0.18        8.16     16.33 o 
  -3   0  19        1.36       10.58     15.42 o 
  -2   0  19      104.01      105.52     16.02 o 
  -1   0  19       22.80       23.58     12.09 o 
   0   0  19       21.63       21.47     12.40 o 
   1   0  19       23.84       21.67      8.43 o 
   2   0  19       28.05       25.75      7.75 o 
   3   0  19       35.95       29.93      7.91 o 
   4   0  19        0.91        2.00      7.14 o 
   5   0  19       11.21       10.61      6.28 o 
  -4   1  19       17.02       16.33     17.23 o 
  -3   1  19        7.68        9.07     16.33 o 
  -2   1  19       19.28       26.00     15.42 o 
  -1   1  19       11.26        5.74     12.09 o 
   0   1  19      148.00      112.47     14.82 o 
   1   1  19       45.71       48.38     13.91 o 
   2   1  19      167.54      145.43     14.82 o 
   3   1  19       66.36       62.10      7.91 o 
   4   1  19       13.61       18.75      6.80 o 
   5   1  19        8.64        4.80      6.99 o 
   6   1  19        2.93        9.98     12.09 o 
  -3   2  19        0.29        3.93     16.63 o 
  -2   2  19        0.49       10.58     14.21 o 
  -1   2  19       11.58       16.02     12.70 o 
   0   2  19        5.20        1.81     14.21 o 
   1   2  19        8.54       10.58     11.79 o 
   2   2  19        8.29       16.33     12.70 o 
   3   2  19       56.72       52.31     12.70 o 
   4   2  19       60.76       48.93      7.70 o 
   5   2  19       46.30       35.37      7.08 o 
   6   2  19        1.22        9.07     11.79 o 
  -2   3  19        2.00       -1.51     16.33 o 
  -1   3  19       20.47       16.93     13.30 o 
   0   3  19        9.38        9.07     15.12 o 
   1   3  19        9.50        9.98     14.51 o 
   2   3  19        1.69       -1.21     12.70 o 
   3   3  19       26.96       10.58     13.61 o 
   4   3  19        2.89        3.13      7.22 o 
   5   3  19       36.23       35.33      7.23 o 
   6   3  19        3.24        3.63     11.49 o 
  -2   4  19        1.26       12.70     17.23 o 
  -1   4  19        0.95       -3.63     16.02 o 
   0   4  19        1.09        3.88      8.93 o 
   1   4  19       20.22       24.79     13.30 o 
   2   4  19        0.00        5.74     14.82 o 
   3   4  19        4.84        9.35      7.92 o 
   4   4  19        0.87        5.74      9.98 o 
   5   4  19       16.45       13.61     13.61 o 
   6   4  19        0.20       12.70     14.82 o 
  -1   5  19        0.04       -3.33     16.33 o 
   0   5  19       12.37       12.29     11.09 o 
   1   5  19       12.67       13.00     12.70 o 
   2   5  19       12.88       20.86     13.00 o 
   3   5  19       21.56       24.97      8.71 o 
   4   5  19        0.83        3.63     11.49 o 
   5   5  19       10.01       14.51     10.88 o 
   6   5  19        6.32       13.91     13.61 o 
   1   6  19        4.49        9.68     15.72 o 
   2   6  19       29.22       24.49     12.40 o 
   3   6  19       10.95       13.58      8.43 o 
   4   6  19        2.78        5.74     12.09 o 
   5   6  19       10.24       17.54     15.12 o 
  -2  -4  20        3.67       16.63     11.19 o 
  -1  -4  20        1.27       -0.60     13.30 o 
   0  -4  20        2.39        4.84     11.79 o 
   1  -4  20        5.42       -0.60     13.61 o 
  -3  -3  20        0.00        4.84     13.61 o 
  -2  -3  20        1.46        6.65     13.30 o 
  -1  -3  20       26.26       29.33     11.79 o 
   0  -3  20        0.25       -3.93     13.00 o 
   1  -3  20        4.94        2.72     12.70 o 
   2  -3  20        7.43        6.95     13.30 o 
   3  -3  20        0.40        3.33     13.00 o 
  -3  -2  20        8.87        3.96      8.61 o 
  -2  -2  20        5.31        7.93      7.78 o 
  -1  -2  20        9.64        0.00     13.30 o 
   0  -2  20        2.07        2.41      7.16 o 
   1  -2  20       15.27       19.05     12.70 o 
   2  -2  20        1.43       14.21     12.40 o 
   3  -2  20        0.02        0.91     10.28 o 
   4  -2  20        0.86       -4.23     12.09 o 
  -3  -1  20        9.92       13.00     13.30 o 
  -2  -1  20        0.50       10.58     13.00 o 
  -1  -1  20       41.80       31.44     11.49 o 
   0  -1  20       28.61       30.34      8.73 o 
   1  -1  20       34.18       31.50      8.33 o 
   2  -1  20        2.71        2.42      6.63 o 
   3  -1  20        6.55        0.52      6.83 o 
   4  -1  20        0.04        2.12      9.37 o 
  -3   0  20       16.60       24.49     13.61 o 
  -2   0  20       61.95       60.77     15.12 o 
  -1   0  20       15.35       14.82     12.70 o 
   0   0  20        7.68       12.09     12.70 o 
   1   0  20       15.75       11.12      7.83 o 
   2   0  20        0.51        0.60      8.44 o 
   3   0  20       10.66       12.09      7.27 o 
   4   0  20        3.17        7.45      7.26 o 
   5   0  20        4.76        9.24      6.95 o 
  -3   1  20        6.72       11.19     16.33 o 
  -2   1  20       19.86       20.86     15.12 o 
  -1   1  20       10.07        9.68     13.91 o 
   0   1  20       95.12       86.57     10.33 o 
   1   1  20       33.04       37.79     14.21 o 
   2   1  20        0.72        9.37     10.88 o 
   3   1  20       21.38       20.88      7.80 o 
   4   1  20        6.15        0.96      7.10 o 
   5   1  20        0.03        3.07      6.73 o 
  -3   2  20        2.26        9.37     17.84 o 
  -2   2  20        1.69        8.47     12.40 o 
  -1   2  20        5.89       14.21     15.42 o 
   0   2  20       23.06       23.76      9.59 o 
   1   2  20       30.50       22.07     11.49 o 
   2   2  20        4.45       -0.30     13.61 o 
   3   2  20       24.39       21.16     12.40 o 
   4   2  20       21.80       18.21      7.47 o 
   5   2  20        6.93        5.00      6.53 o 
   6   2  20        0.33        0.00     13.30 o 
  -2   3  20        0.28        4.23     15.42 o 
  -1   3  20        0.05       -1.21     15.42 o 
   0   3  20       18.92       17.32     10.50 o 
   1   3  20       25.48       27.82     14.51 o 
   2   3  20       15.81       11.19     14.51 o 
   3   3  20       19.42       12.40     13.61 o 
   4   3  20        1.00        6.82      7.14 o 
   5   3  20        0.31        3.63     10.28 o 
   6   3  20        7.43        1.81     13.30 o 
  -1   4  20        2.14        3.63     16.33 o 
   0   4  20        4.97       13.99      9.72 o 
   1   4  20       41.15       57.75     15.72 o 
   2   4  20        3.73        6.35     12.09 o 
   3   4  20        4.32       -1.81     14.21 o 
   4   4  20        2.77       12.40     12.40 o 
   5   4  20        8.00       16.63     11.79 o 
   0   5  20        5.75       18.14     16.02 o 
   1   5  20       44.03       55.93     16.33 o 
   2   5  20        2.33        5.74     14.51 o 
   3   5  20       25.65       27.21     11.49 o 
   4   5  20        0.15        0.91     10.28 o 
   5   5  20        2.70       -4.84     14.51 o 
   2   6  20        0.62       -7.56     15.12 o 
   3   6  20        0.70        4.04      8.52 o 
   4   6  20        2.49        6.05     10.88 o 
  -1  -4  21       10.58        8.47     12.70 o 
   0  -4  21       23.75       16.02     12.70 o 
  -2  -3  21        1.45       -4.54     10.88 o 
  -1  -3  21        0.00        0.60     13.61 o 
   0  -3  21        2.78        6.95     12.70 o 
   1  -3  21        0.50        5.74     13.30 o 
   2  -3  21        2.72        9.98     12.09 o 
  -3  -2  21        4.42       -5.44     12.09 o 
  -2  -2  21        1.44        2.72     12.70 o 
  -1  -2  21        0.39        7.02      8.21 o 
   0  -2  21        0.21        7.26     13.30 o 
   1  -2  21        7.60       14.51     13.00 o 
   2  -2  21        0.00        1.81     12.40 o 
   3  -2  21        0.45        3.02     11.49 o 
  -3  -1  21        4.89        3.93     15.12 o 
  -2  -1  21        0.08        3.93     11.49 o 
  -1  -1  21        2.12        6.65     10.88 o 
   0  -1  21        2.98        8.48      7.57 o 
   1  -1  21        5.80       12.04      8.18 o 
   2  -1  21        0.89        2.20      7.12 o 
   3  -1  21        3.49        3.89      6.73 o 
   4  -1  21        5.29       -1.81     12.09 o 
  -3   0  21        4.03        8.77     13.00 o 
  -2   0  21        6.55       18.44     14.82 o 
  -1   0  21        3.39        7.56     13.61 o 
   0   0  21       30.53       14.51     10.88 o 
   1   0  21        0.02        4.46      7.57 o 
   2   0  21       10.81       15.50      7.37 o 
   3   0  21        1.84        7.31      6.95 o 
   4   0  21        8.07       11.54      6.89 o 
  -2   1  21        7.45       11.49     14.51 o 
  -1   1  21       24.86       19.96     14.82 o 
   0   1  21        0.19       10.28     12.40 o 
   1   1  21       13.01        4.23     13.91 o 
   2   1  21        0.03        4.16      8.70 o 
   3   1  21        4.70       10.24      7.26 o 
   4   1  21        5.07        7.14      7.16 o 
   5   1  21        6.34        4.42      7.92 o 
  -2   2  21       16.06       22.98     16.33 o 
  -1   2  21       28.44       37.79     15.12 o 
   0   2  21        0.13        6.26      9.47 o 
   1   2  21       22.95       18.14     12.70 o 
   2   2  21       26.58       19.65     12.70 o 
   3   2  21        0.59        4.59      7.59 o 
   4   2  21        8.85        8.79      7.12 o 
   5   2  21        3.38       10.49      7.60 o 
  -1   3  21        0.53       -0.91     15.12 o 
   0   3  21        0.83        0.91     10.48 o 
   1   3  21        1.16       10.28     13.91 o 
   2   3  21       10.26        7.56     12.70 o 
   3   3  21        0.00       -5.74     10.88 o 
   4   3  21        0.07        0.51      7.44 o 
   5   3  21        1.91        0.60     14.21 o 
   0   4  21        0.22        7.26     13.61 o 
   1   4  21        5.75       14.51     15.42 o 
   2   4  21       26.92       30.84     16.02 o 
   3   4  21       34.03       39.61     12.70 o 
   4   4  21        2.69        1.21     13.30 o 
   5   4  21        0.01        2.72     14.51 o 
   1   5  21        2.68        9.68     15.42 o 
   2   5  21        1.61       -3.63     14.82 o 
   3   5  21        2.25       -1.21     15.42 o 
   4   5  21       19.56       29.03     11.49 o 
  -1  -3  22        0.08        2.42     10.58 o 
   0  -3  22        4.20        1.51     10.58 o 
   1  -3  22       13.91       17.84     13.61 o 
  -2  -2  22        0.20        3.33     13.91 o 
  -1  -2  22        9.35       12.09     11.19 o 
   0  -2  22        1.47        9.07     10.28 o 
   1  -2  22        2.01        0.91     11.19 o 
   2  -2  22        1.87       -2.72     13.30 o 
  -2  -1  22        2.08        0.91     11.49 o 
  -1  -1  22        8.66       16.52      8.00 o 
   0  -1  22        4.37        7.22      7.91 o 
   1  -1  22        1.46        0.38      7.47 o 
   2  -1  22        9.04       15.73      8.35 o 
   3  -1  22        9.50       15.42     10.58 o 
  -2   0  22        1.55        3.33     15.12 o 
  -1   0  22        0.47        1.81     13.91 o 
   0   0  22       15.85       24.79     13.30 o 
   1   0  22        0.00       -1.25      7.80 o 
   2   0  22        4.56        0.46      8.87 o 
   3   0  22        0.38        5.48      8.12 o 
   4   0  22        0.03       -2.87      6.84 o 
  -2   1  22        6.60       10.88     13.61 o 
  -1   1  22        0.02        0.30     12.70 o 
   0   1  22       28.55       43.24     15.12 o 
   1   1  22        1.06        5.14     14.21 o 
   2   1  22        4.83        7.60      8.00 o 
   3   1  22        7.15        7.07      8.09 o 
   4   1  22        6.31        8.64      8.05 o 
  -1   2  22        6.21       -0.30     14.82 o 
   0   2  22       10.46       12.70     14.82 o 
   1   2  22       10.08       24.19     13.91 o 
   2   2  22        6.65       -0.60     13.30 o 
   3   2  22        0.05        5.31      8.23 o 
   4   2  22        0.32        0.89      8.09 o 
  -1   3  22        0.63        8.77     15.12 o 
   0   3  22        3.56       18.44     15.72 o 
   1   3  22        0.06       15.42     13.30 o 
   2   3  22        5.33        4.84     15.42 o 
   3   3  22        0.00       -3.63     13.91 o 
   4   3  22        9.79       18.15      8.00 o 
   0   4  22       30.04       40.21     16.02 o 
   1   4  22       10.19       20.26     15.72 o 
   2   4  22        0.03        6.05     11.49 o 
   3   4  22        0.36       -5.44     14.21 o 
   4   4  22       17.08       23.89     13.30 o 
   0  -2  23        2.41        3.02     13.91 o 
   1  -2  23        8.77       19.65     13.61 o 
  -1  -1  23        2.25       11.12      8.50 o 
   0  -1  23        8.67       11.71      8.86 o 
   1  -1  23        1.16        6.41      8.27 o 
   2  -1  23        0.01        0.30      9.68 o 
  -1   0  23        3.30       10.88     12.70 o 
   0   0  23        2.08        3.63     13.30 o 
   1   0  23        3.01        7.53      8.18 o 
   2   0  23        4.15        1.55      8.21 o 
   3   0  23        6.05        8.16      8.34 o 
  -1   1  23        0.29       -0.91     14.51 o 
   0   1  23        0.01        3.63     13.30 o 
   1   1  23        1.91       -3.93     14.51 o 
   2   1  23       17.87       19.32      9.50 o 
   3   1  23        1.64        3.16      8.21 o 
   0   2  23        1.05       15.12     13.30 o 
   1   2  23        0.71        6.35     13.91 o 
   2   2  23        0.09       -1.51     14.82 o 
   3   2  23        2.17       10.65      8.99 o 
   4   2  23        0.05        1.08      7.53 o 
   0   3  23        7.88       16.02     14.82 o 
   1   3  23        0.29        9.07     13.00 o 
   2   3  23       20.87       23.28     13.91 o 
   3   3  23        0.29       11.19     14.82 o 
   0   0  24        2.88        0.33      8.93 o 
   1   0  24       12.26        8.50      8.39 o 
   2   0  24        3.12        0.00      8.09 o 
   0   1  24        1.32       12.40     13.30 o 
   1   1  24        7.23        9.37     15.42 o 
   2   1  24        1.23        5.72      9.81 o 
   1   2  24        0.92        6.05     14.51 o 
   2   2  24        3.67        1.21     13.61 o 
                                                 
